# Supplementary material for: Comprehensive analysis of phagocytosis regulatory genes in bladder cancer: implications for prognosis and immunotherapy
Source: Front Mol Biosci. 2025 Jun 19;12:1608519. doi: 10.3389/fmolb.2025.1608519 (PMC12221931; doi:10.3389/fmolb.2025.1608519)
Supplement: Supplementary file 1 [file Supplementaryfile1.xlsx]

## Sheet: Supplementary Table 1
Supplementary Table 1:Macrophage enrichment scores of 37 cases that are related to phagocyte factors
Gene	Correlation	PValue	PValueGroup
AIF1	0.802780627020426	4.87899246319413e-162	3.70500829347237e-78
C1QA	0.767354602854701	1.5156281428705e-139	4.13305190393039e-67
C5AR1	0.719715172496298	6.10658736099597e-115	2.40279132663219e-64
CCL2	0.628665796752161	8.40831129756165e-80	5.36511587288646e-45
CCL3	0.601233044360533	2.17408463603014e-71	5.79998866797583e-46
CD300A	0.701765479372701	5.91077098360975e-107	6.35463596013438e-59
CD300LF	0.748665263725297	3.12074942544732e-129	1.45048314440527e-65
CD74	0.646101825694924	1.32943945284899e-85	1.93089184202946e-49
CD84	0.67638587083644	1.23468698923519e-96	1.67703914839156e-61
CST7	0.698603716847821	1.30781867681846e-105	1.19856277296882e-55
DOCK2	0.720400193416667	2.94192882073068e-115	9.01948040681753e-67
FCER1G	0.764684698598607	5.15927710990737e-138	6.73743646433385e-68
FCGR2B	0.606210545525077	7.44006716485478e-73	5.92810114527815e-61
FCN1	0.656260312080626	3.67465391929218e-89	1.03338627112422e-46
FPR2	0.555055100378912	6.14289743677321e-59	1.24289176170001e-44
GAS6	0.513579701195265	2.63818213624444e-49	9.01708877006727e-35
HAVCR2	0.752464814328076	2.96825064503336e-131	3.29342796710877e-71
HCK	0.694723003456931	5.53764064954474e-104	1.78592518685871e-68
IL15RA	0.513813422088092	2.34787711234198e-49	2.12365656244866e-30
IL2RB	0.586570144561884	3.22575921609101e-67	1.02020234338047e-42
IL2RG	0.626842022350121	3.23759757518414e-79	8.30007416290959e-48
IL6	0.558640223425914	7.77745190879038e-60	7.90375094523707e-36
ITGAL	0.638881295392652	3.72866734064669e-83	1.10686486639509e-54
ITGAM	0.717910758695032	4.13735323004093e-114	7.32131132331897e-64
ITGB2	0.764821052915102	4.31363185008714e-138	1.41150358043053e-69
NCKAP1L	0.699362650270743	6.24219281810394e-106	3.01554193291726e-67
PIK3R5	0.502080197038011	7.31956293321497e-47	2.56101949171184e-31
PTPRC	0.65732683756269	1.52612239817942e-89	1.29116426954954e-55
RAB31	0.552539154740436	2.58081601974602e-58	4.81457373817337e-39
SIRPA	0.586398492139149	3.59922306616833e-67	8.91381881251906e-43
SLC11A1	0.602877517414094	7.17617121788768e-72	2.39116268874308e-40
SPI1	0.779125670867113	1.4887190739796e-146	8.3888040246999e-70
TGM2	0.546241026896115	8.89622141004593e-57	1.97798330192365e-44
TLR1	0.563339222115835	4.98604396337186e-61	7.45262629258103e-42
TREM2	0.64182979409769	3.80124101349076e-84	1.02861380500451e-44
TYROBP	0.801973875303246	1.78122601582727e-161	2.37847510107515e-75
VSIG4	0.721306632035541	1.11553828219286e-115	3.14373821283865e-58

## Sheet: Supplementary Table 2
Supplementary Table2: 200 phagocytosis regulatory genes screened by survival analysis
ID	TCGA_TCGA-ZF-A9RN	TCGA_TCGA-CF-A1HR	TCGA_TCGA-XF-A8HH	TCGA_TCGA-ZF-AA4W	TCGA_TCGA-XF-A9SU	TCGA_TCGA-DK-A3IQ	TCGA_TCGA-FD-A6TK	TCGA_TCGA-DK-A1A7	TCGA_TCGA-CU-A5W6	TCGA_TCGA-DK-A3X1	TCGA_TCGA-XF-A9ST	TCGA_TCGA-CF-A9FM	TCGA_TCGA-BT-A20V	TCGA_TCGA-GV-A3QF	TCGA_TCGA-DK-A2I4	TCGA_TCGA-DK-A6B2	TCGA_TCGA-DK-A1AG	TCGA_TCGA-XF-A9SZ	TCGA_TCGA-E7-A519	TCGA_TCGA-2F-A9KO	TCGA_TCGA-ZF-A9R1	TCGA_TCGA-4Z-AA7S	TCGA_TCGA-BL-A13J	TCGA_TCGA-DK-A3IK	TCGA_TCGA-C4-A0F1	TCGA_TCGA-DK-A3IS	TCGA_TCGA-UY-A9PH	TCGA_TCGA-E5-A4TZ	TCGA_TCGA-DK-A3WW	TCGA_TCGA-K4-A5RH	TCGA_TCGA-ZF-AA56	TCGA_TCGA-UY-A8OB	TCGA_TCGA-YC-A9TC	TCGA_TCGA-CF-A7I0	TCGA_TCGA-K4-A5RJ	TCGA_TCGA-YF-AA3L	TCGA_TCGA-CF-A3MI	TCGA_TCGA-DK-A6B0	TCGA_TCGA-DK-A6B1	TCGA_TCGA-G2-AA3C	TCGA_TCGA-XF-AAN3	TCGA_TCGA-CU-A0YO	TCGA_TCGA-BT-A3PJ	TCGA_TCGA-CF-A47Y	TCGA_TCGA-FD-A62O	TCGA_TCGA-BL-A0C8	TCGA_TCGA-E7-A7DV	TCGA_TCGA-DK-A3WY	TCGA_TCGA-BT-A20N
ABCA7	1.65894	1.91104	1.55989	2.67946	1.31568	1.60351	1.58478	0.215432	2.25308	0.904844	2.05493	3.45398	2.40907	1.29662	2.17726	1.5919	3.00971	1.88874	3.25095	2.00672	1.71628	1.29767	2.03675	0.740403	1.29516	0.858797	1.97698	1.17449	2.30555	1.85522	2.19885	1.28855	3.55896	2.26328	1.92318	1.74896	0.834815	0.959822	2.43855	1.64055	2.49722	1.71615	2.42207	1.51401	1.42148	2.90451	1.23634	3.13699	1.82531
ABI1	3.99768	3.38544	2.64014	2.90797	2.42302	3.23963	3.56539	1.48494	3.39173	2.74944	2.90661	3.83382	3.78128	3.63745	3.47335	3.65875	3.44159	3.25337	1.55033	3.91729	3.08991	3.42046	4.10172	2.54073	3.38629	3.20758	2.84034	4.21868	3.88081	3.08565	3.66163	3.41605	3.08362	2.59807	3.53522	2.32243	1.79104	3.2627	3.64005	2.31749	3.7649	3.07697	3.71486	2.27066	2.99787	3.32476	3.37705	3.53131	4.02673
ACTR2	4.831	4.32473	4.69369	4.23143	3.62339	4.3494	5.0864	3.2034	4.53021	4.28861	4.2152	4.80261	4.97265	4.27742	4.95385	4.86537	4.50635	4.485	1.64298	4.77673	4.69483	3.96028	4.86859	4.06387	4.24147	3.93397	4.08024	4.69625	4.85722	4.98914	4.86948	4.16555	3.50676	3.8417	5.02409	3.03043	2.61235	4.16844	4.70149	4.01425	4.40472	4.49652	5.09335	2.92266	4.25571	4.50918	4.46119	5.06419	5.11704
ACTR3	4.1322	3.21031	2.42078	3.35048	3.02612	3.28454	4.16868	1.85255	3.13548	2.5319	3.1182	3.81184	3.21412	3.40747	3.99546	3.39484	3.43479	3.47511	1.69901	3.80581	3.60842	3.09387	3.58814	2.18605	3.14723	3.26003	3.09267	3.8617	3.81881	3.924	3.99448	3.02504	3.10581	2.02478	3.76227	1.60372	1.84314	3.06175	2.90487	3.3897	3.86879	3.20703	3.94478	2.12506	3.06707	3.06341	3.68018	4.36009	4.06927
ADIPOQ	-0.093988	-0.093988	-0.0765124	-0.093988	0.55961	-0.059522	0.0843949	-0.093988	-0.093988	-0.093988	-0.0516136	-0.093988	-0.093988	-0.093988	0.951202	3.41711	-0.093988	-0.093988	-0.00392019	-0.093988	-0.0169039	-0.0761768	-0.0740165	-0.0505196	-0.093988	-0.093988	-0.093988	-0.093988	-0.093988	-0.0838082	-0.093988	-0.0708207	-0.0786402	-0.079313	5.27884	-0.093988	-0.093988	-0.093988	-0.0535856	-0.093988	-0.093988	-0.093988	-0.093988	-0.093988	-0.093988	-0.0174349	-0.0811089	2.14969	-0.0472438
AGER	1.48174	1.44627	2.03534	1.1692	1.69326	1.56104	1.74626	1.46196	2.23515	1.43067	2.08564	2.1739	1.80175	2.63244	1.2275	1.61716	2.771	2.80838	2.47878	1.61694	1.78529	2.2748	1.47282	1.47903	0.314007	1.42647	2.35819	2.04606	1.52914	1.53295	1.42575	1.64877	2.25921	2.52165	1.67253	1.78362	2.09191	2.10409	2.12861	2.58314	2.06638	0.898751	1.60841	2.40579	1.50529	1.97511	1.68655	2.66356	1.82115
AHSG	-0.0629875	-0.0629875	0.453003	0.120755	-0.02397	-0.0629875	-0.0302153	-0.0629875	-0.0629875	-0.0629875	-0.0629875	0.639254	-0.00662121	0.0566736	-0.0629875	-0.0629875	-0.0629875	-0.0190637	-0.0629875	0.126126	0.126317	-0.0264859	-0.0629875	0.0584019	-0.0629875	-0.0629875	0.738976	0.122388	-0.0629875	-0.0629875	-0.0629875	-0.0629875	-0.0316445	-0.0629875	-0.0147203	4.52457	-0.0629875	-0.0629875	0.0451175	-0.0629875	-0.0337366	-0.0629875	-0.0629875	-0.0629875	-0.0629875	-0.0629875	-0.0629875	-0.0629875	-0.0629875
AIF1	2.85605	1.90113	2.52102	1.4778	3.55316	2.83765	4.44016	0.870311	2.30946	1.4251	0.024684	2.26819	3.41703	0.953054	5.24989	3.66378	2.29552	4.02274	3.16306	3.6089	1.5284	0.830499	1.92082	1.41167	2.25004	1.29556	4.51552	1.53207	4.38347	5.60233	3.72103	2.34921	2.34204	1.60809	6.00692	2.40576	0.797353	2.05263	1.42916	6.6717	3.32577	2.9601	3.5742	0.110343	0.935871	1.61572	6.24627	4.42485	1.66073
ALOX15	-0.163325	1.05205	2.09005	-0.247094	0.503589	-0.234761	-0.324001	0.912718	-0.192163	0.982572	2.11068	1.31289	1.78555	-0.0924871	1.0966	1.41295	1.74591	0.63924	-0.100475	0.156841	1.39995	3.30148	1.05488	1.26736	-0.273425	1.12281	0.986996	2.13734	-0.175551	-0.291897	1.32025	-0.25546	-0.266266	1.5446	-0.142964	1.36897	0.480237	0.488443	3.6812	-0.242428	1.18661	0.500431	-0.271865	0.0340041	0.787225	0.770875	-0.278328	1.0135	-0.143241
APOA1	0.0794699	-0.0802134	2.33913	0.395365	-0.155599	0.208303	0.0268028	0.0772195	0.49665	-0.0334516	0.796751	1.81991	1.22949	0.300619	0.478149	0.176624	-0.0952658	0.447968	1.06807	2.43286	0.131385	-0.0841658	0.0532336	0.131299	-0.155599	-0.109352	1.12902	0.186059	-0.094319	0.39719	-0.155599	-0.155599	0.261085	0.111556	0.316279	4.10704	-0.0899114	0.00883713	0.0953628	0.416945	0.0578584	-0.0358433	-0.044255	-0.0504036	-0.155599	0.00329719	0.563191	0.0650787	0.024632
APOA2	-0.10407	-0.202434	2.75904	-0.202434	0.186243	-0.120947	-0.127157	-0.142992	-0.130115	-0.0597661	3.78019	3.5473	-0.202434	1.26821	-0.144706	-0.128846	-0.202434	-0.00997896	-0.115293	1.65377	-0.109876	0.100486	0.184723	-0.160357	-0.136908	-0.202434	2.44723	-0.0752822	0.000530948	-0.0196278	-0.202434	-0.202434	0.64595	-0.00703389	-0.0925487	5.99558	-0.202434	-0.134887	0.0357871	-0.202434	-0.168319	-0.202434	0.0985006	-0.202434	-0.0485875	10.5162	-0.141495	-0.202434	0.890186
APP	5.11876	3.97934	4.63879	4.38539	4.11856	5.80852	4.99404	2.64567	4.83923	3.97432	5.29301	5.38214	4.62305	4.85292	5.24708	5.30728	5.19446	4.82448	2.89047	4.39603	5.34583	4.86993	5.73343	3.93161	4.96761	4.43526	4.51819	5.09165	5.01093	5.26699	5.12724	4.55494	4.93712	4.41118	4.32587	3.92089	3.02525	4.5491	5.33531	3.93972	5.12182	4.71708	6.04195	3.4856	4.55884	5.16071	4.6084	4.62326	5.61914
APPL1	3.08476	2.75262	3.01076	1.54611	1.49324	2.21503	2.60775	1.09581	2.38738	1.12517	2.69951	2.89262	2.70761	2.38148	2.87944	2.97539	2.63137	2.37882	0.979133	2.3404	2.23425	2.89796	4.05079	1.70845	2.51354	2.72968	2.38596	3.76249	2.17562	2.99661	2.30069	2.37594	2.37999	1.82499	2.32508	1.91351	1.13287	2.27712	2.56693	1.92444	2.6427	2.25242	2.9769	1.36448	3.09343	2.98828	1.81248	2.57555	2.94207
APPL2	2.89733	3.18343	2.3471	1.91632	2.02632	2.86158	2.33424	0.600685	2.58845	1.72305	2.75296	2.39832	3.3648	2.31799	2.51044	2.75932	2.61098	2.10241	0.687483	3.08717	3.26954	3.42799	3.05679	1.78139	2.25333	2.84847	1.28555	2.95999	2.0816	2.54331	3.0853	2.10971	2.02378	2.33657	2.65111	2.16596	1.03867	2.36965	3.52979	1.62537	2.8474	2.58942	2.67001	0.84306	2.36283	3.15275	2.24898	2.20371	3.00884
ARPC2	3.95234	4.53648	3.57251	4.50108	3.9398	4.57262	4.76267	2.70858	3.99067	3.39963	4.36782	5.13264	4.55495	4.07931	4.27593	4.7034	4.81267	4.94923	3.49764	3.98175	5.13403	4.60617	3.90898	3.33979	4.26325	4.50961	4.01838	4.77654	4.89617	4.18676	4.79965	4.4648	3.96779	3.4017	4.31323	3.41879	2.98852	5.024	3.8945	4.50517	4.84087	4.3846	4.85253	3.70651	4.72675	4.0669	4.93789	5.06267	4.49493
ARPC3	4.66502	4.332	4.18848	4.69976	4.90398	3.99896	5.05918	4.68273	4.976	4.14739	4.38695	5.18856	4.62454	4.2236	4.19641	4.34781	5.1504	5.25402	5.12771	4.73241	5.10948	4.45072	4.04283	4.37754	3.79174	4.85789	4.40949	4.08561	4.88548	4.32476	4.64407	4.73942	4.35649	5.50075	4.76438	4.74049	5.39325	4.92988	5.18816	4.84887	5.05726	4.0398	4.16297	4.15777	3.88135	3.71702	5.83196	4.88055	4.50783
ARPC4	4.00483	4.73405	3.69544	3.36037	4.86826	3.89924	4.64705	3.73271	3.99343	3.50449	3.98142	3.91185	3.60363	3.7992	4.03617	4.06157	4.17281	4.46735	4.75365	3.69205	4.28066	3.62973	2.99599	3.38413	3.22359	3.9799	4.1151	3.79767	4.04252	4.66636	3.80988	4.37778	4.18902	3.68258	4.40365	4.38372	3.32918	4.14026	3.89173	5.18516	3.59322	3.65488	4.03624	3.25936	3.54126	2.87751	4.9508	4.56923	4.37775
ATG3	3.72319	3.16308	2.38252	2.98469	2.47984	2.36745	2.98838	1.18043	2.70191	1.73996	2.8622	2.65238	3.13145	2.99667	2.92406	2.79172	2.51692	2.77294	0.717013	2.64786	2.72355	2.68789	2.21495	2.01257	2.77553	2.79359	2.9079	3.41842	2.98144	3.2441	3.20131	3.12461	2.54293	1.88614	3.75652	2.38734	1.00288	2.5436	2.75969	2.83595	3.33972	2.31361	2.76374	1.35344	2.02829	2.37765	2.84017	3.24055	2.66965
ATG5	2.95511	2.4879	2.20918	2.80643	2.09246	2.26903	3.07532	0.785303	2.58976	2.28028	2.85375	3.15711	2.57673	1.82339	2.65892	2.90168	2.71047	2.55244	0.921552	2.55259	2.57369	2.943	2.82234	1.47159	2.19387	2.71459	2.58175	3.10742	3.22959	3.14319	3.10075	2.80597	2.56553	1.4551	3.18322	2.02905	0.844581	2.75528	2.77212	2.42103	2.69727	2.44293	3.22658	1.71549	2.37595	3.08526	2.76478	2.45177	2.97597
ATM	0.778583	1.32303	1.77151	0.617209	0.361024	1.73268	1.20376	0.398913	1.15048	1.20285	0.870064	1.90242	1.50083	1.88302	2.28905	1.65568	2.1364	0.968689	0.231022	1.64603	1.68705	0.832091	2.88232	1.10947	0.750922	1.12286	1.21251	1.14827	0.978351	1.64333	1.51783	0.572462	1.23795	0.776121	2.24125	0.689328	0.2232	1.18004	1.5242	1.02144	1.73401	1.23779	2.39001	0.811324	1.71115	2.87896	3.31645	2.72744	1.06818
BCR	2.87221	2.78366	2.21132	3.3041	1.9327	2.19245	2.69263	0.707571	2.47038	1.01779	3.9288	2.74616	3.60118	2.28797	2.62963	2.03501	3.04493	2.08174	2.53823	2.05522	2.74076	2.5769	3.35268	1.90573	2.56612	2.4339	2.18219	3.67686	2.78142	2.88004	2.84782	3.16054	2.53848	1.91724	1.527	1.94219	0.999478	3.00692	2.00435	2.84008	2.94313	3.06722	3.88343	1.6771	2.10153	2.25303	2.07169	2.63805	2.45737
C1QA	4.50028	3.43531	4.13944	2.49795	4.7659	4.54612	6.06508	1.45192	3.56365	2.70544	1.61325	2.8827	4.26146	1.31493	7.53672	5.52812	3.13335	5.61096	3.89705	5.25181	2.45618	2.0539	3.73557	2.08922	3.49849	2.83916	6.2168	3.59342	6.18438	7.77168	5.06827	4.4964	4.17256	2.91662	7.91195	3.47537	2.02135	2.82574	2.49156	8.08793	4.47427	4.3514	5.2503	1.15348	1.97439	2.55572	7.96527	5.55955	2.92859
C2	1.06015	1.78868	1.124	0.538195	1.47647	1.34207	3.12705	-0.267443	0.811763	0.71554	-0.464718	0.974896	1.2622	-0.032263	3.83489	1.90676	1.71781	2.20911	1.69815	4.1211	0.245362	-0.195929	0.615925	1.09716	0.734287	2.38687	4.6616	0.767497	2.23712	4.25646	2.00108	3.31472	0.957638	-0.0524608	4.27012	0.610844	0.674638	-0.256118	2.01179	3.96816	2.44051	1.0368	2.89474	-0.530496	-0.163454	0.840395	4.87467	2.23615	0.51826
C3	-0.15697	3.12009	3.33587	0.884641	4.33247	2.97174	3.5731	1.0475	2.77221	1.36712	0.867905	5.79728	2.69127	2.92408	5.7429	4.0864	4.16014	3.66344	5.86428	4.08933	3.76872	2.30132	3.4161	2.18689	3.82685	3.98465	3.82847	0.383251	4.30453	4.75038	4.2003	2.89218	1.31177	1.61784	5.68396	0.572071	2.59383	2.88389	0.425778	4.50161	4.72691	3.58855	4.88187	0.482516	3.19559	1.33146	4.33477	5.88679	2.17069
C4A	-0.0463575	0.610282	1.38537	-0.0846769	1.43829	2.94152	1.42422	-0.0877464	-0.13393	-0.134732	-0.0894766	0.51031	-0.152709	-0.0123596	1.78536	0.261007	0.135791	0.65122	-0.141464	1.32499	2.11285	0.158278	1.06655	0.235713	0.071901	-0.0982655	0.352348	-0.113692	0.462978	3.09749	0.570607	3.87086	0.358158	0.508849	5.05309	0.0155656	0.012936	-0.13343	0.0865373	3.02755	3.49137	0.952762	0.650873	-0.125851	0.395637	0.0093321	0.732394	2.2671	-0.0865943
C4B	0.0785829	0.66137	1.62416	-0.125677	1.66792	3.51186	0.588889	-0.117918	0.232038	-0.178292	-0.157167	0.273913	-0.0088271	-0.189781	1.18761	1.18806	-0.00497888	0.68099	-0.24951	1.09986	2.07475	0.0647298	0.804857	0.593127	0.0833506	-0.182791	0.156222	-0.205042	0.253415	1.83576	0.945755	3.44921	0.186981	0.357751	4.64906	-0.0898606	-0.109733	-0.202849	-0.090709	3.24168	2.81419	1.79389	0.662711	-0.150578	0.226664	-0.110981	0.477992	2.96941	-0.106572
C5AR1	1.7475	1.27154	2.21649	0.626077	2.29282	3.03946	3.04526	0.0143249	1.56762	1.08941	0.140356	0.974143	3.19757	2.00005	4.77585	2.48444	1.07799	3.26025	0.422254	2.54878	0.348764	0.4399	2.32609	0.739436	1.3001	-0.177768	3.58419	1.34699	3.25633	4.00594	2.69618	1.43662	1.4563	0.91618	3.40546	0.687342	0.112909	0.608081	1.25158	3.30732	3.0637	1.73907	2.14648	-0.308836	1.1486	1.78683	4.09555	3.1671	1.36409
CALR	7.59618	5.63068	5.73781	5.42304	5.92465	5.66823	6.14707	3.52674	5.78181	5.13332	6.31755	5.52184	6.30744	5.75253	6.1996	6.25424	5.69891	6.26723	3.64555	5.75177	6.37293	5.87511	5.14397	4.78922	5.30332	5.84177	5.95347	5.8832	6.02266	6.63745	6.17817	6.65482	5.7625	4.93479	6.3559	5.45149	4.0726	5.23696	5.75534	5.94374	5.55558	4.93502	6.87002	4.25844	5.48982	4.99326	6.20258	5.4191	5.87141
CAMK1D	3.32405	1.24198	0.604124	0.421901	0.768065	2.5971	1.7469	0.541792	2.18043	1.22638	0.089595	1.95306	2.41581	1.83139	2.64687	1.74676	3.44929	2.19092	1.98566	2.57845	2.3944	2.65799	3.08636	1.02551	-0.0543993	2.84929	0.986317	1.18488	-0.0150266	4.4801	1.93527	1.95357	0.627143	2.00054	1.47381	3.02737	1.40419	2.25292	1.5052	0.266118	3.21929	2.27244	0.0368776	1.60735	0.307808	0.975345	1.66696	2.29115	1.78838
CCL2	2.68402	1.73498	2.37421	-0.0958197	4.00888	2.05425	4.24421	1.43748	1.97486	1.8454	0.183412	3.40137	6.01193	-0.229731	4.20691	2.45916	1.53009	4.3007	2.19099	3.30693	0.851737	1.82554	1.23645	1.93996	2.08417	-0.298548	3.36846	0.792573	0.826944	3.40497	2.6217	2.88302	3.1527	1.37748	3.71102	0.143455	2.42413	1.4897	2.46977	5.19215	2.27531	2.68645	1.69191	-0.445163	1.61894	1.63264	5.69067	3.36453	2.44893
CCL3	2.22937	-0.272537	0.223836	-0.0435355	0.504949	-0.183813	2.36914	-0.35576	0.221201	-0.0080924	-0.308427	1.51216	0.48308	-0.271368	2.87317	0.396132	-0.0945574	1.09323	0.797213	1.15644	-0.391823	-0.469526	-0.10622	-0.376632	0.0625361	-0.370852	0.979671	0.505892	2.85786	3.18996	0.977117	1.56306	2.97447	-0.28016	2.87324	-0.274058	-0.331773	0.0420065	0.154289	1.46431	0.178534	0.44225	1.72866	-0.502728	-0.243483	-0.125652	2.77733	1.93162	-0.28676
CD200	4.5169	1.87422	2.30638	0.790734	2.11364	2.70216	2.26988	0.758761	1.87562	1.31407	1.93541	0.964623	0.158903	2.64926	2.42746	2.07623	1.53094	2.04666	-0.0731885	2.07354	1.92599	1.48586	1.8051	2.34764	1.36487	0.708866	2.24776	0.940169	0.978144	2.3211	1.69998	-0.121973	0.190887	1.68035	2.04539	0.77953	0.839115	0.880911	2.23382	0.838178	1.66784	1.80404	1.465	0.66581	1.48034	2.2572	0.964677	3.95563	1.26598
CD300A	1.51255	1.03193	1.3187	1.06963	1.76796	1.44322	2.55072	0.0320979	1.19398	0.0725472	-0.343793	1.29974	2.20015	2.52212	3.01228	2.46279	1.66734	2.49472	1.74702	1.87455	1.38543	0.117265	1.66418	0.161632	1.18945	0.392079	2.70569	0.957165	2.66681	3.04495	2.63292	1.51628	2.22743	0.534728	3.2534	1.03092	0.372028	1.06247	0.332655	3.11713	2.59021	1.37969	2.94527	0.226524	0.512852	0.979698	3.65312	2.76697	0.524474
CD300LF	0.31857	0.233241	1.05345	1.10009	1.03654	0.710721	2.00217	-0.245123	0.564616	-0.0921229	-0.232178	0.516794	1.01731	-0.0279896	3.16054	2.1047	0.311581	1.30488	1.3119	1.51902	0.209609	0.00647675	0.721892	0.128011	0.51073	-0.157906	1.89221	0.663138	2.31664	2.69566	1.7293	0.767266	0.773912	0.047824	3.29133	0.380025	0.0954694	0.0804037	0.173007	1.94806	1.57567	0.737452	1.81556	-0.200471	0.0625425	0.679637	2.42738	2.17112	0.123946
CD36	0.900985	2.20672	0.695808	-0.507033	2.02625	0.270368	1.63289	-0.137859	5.31309	0.69971	0.280871	-0.162711	-0.370794	5.92439	1.06788	3.17357	5.76873	1.67201	-0.261352	1.68293	0.151188	0.373203	6.8881	-0.227671	3.24066	5.26003	0.199124	2.60692	-0.0553607	0.939647	2.97042	2.18196	6.15352	1.74339	3.47989	0.118105	0.328275	-0.112359	6.30373	1.26394	-0.0817566	0.53703	0.76678	-0.220997	-0.23013	6.32474	5.14387	2.06959	3.62512
CD47	4.38058	3.01713	2.5509	3.64874	2.07242	2.26161	4.11463	1.20525	2.88808	2.92672	2.15675	3.42634	4.65198	2.93442	4.11928	2.77766	2.65141	1.80896	2.08259	3.90578	3.02909	2.69298	3.45805	1.32221	3.24763	2.85207	3.07688	3.80763	3.48444	3.65774	3.86557	4.03001	3.38982	1.93295	3.77317	2.9281	1.96354	2.43315	3.09538	2.65218	3.74299	3.23543	4.03958	1.51592	2.68087	0.936181	3.60269	3.19124	2.91402
CD74	7.49696	5.82365	5.13969	3.18404	5.12425	5.11747	6.50908	3.32354	5.3977	5.13992	2.24066	5.77118	5.49245	1.66663	7.81359	6.0462	5.39727	5.87547	5.88222	6.51838	4.21687	2.84031	4.27595	4.12861	4.11526	6.24931	7.62843	4.0423	7.11239	8.11967	5.74505	7.54461	3.98182	3.96562	8.1405	4.6743	4.06492	4.86757	5.90972	5.85294	6.10628	6.19727	6.32444	3.42812	2.73834	2.5257	7.59372	7.99875	3.5369
CD84	0.779614	0.368135	1.11337	-0.021754	0.438795	1.0357	1.78196	-0.0735786	0.321484	0.0424396	-0.145828	0.253623	0.249594	-0.212978	3.39487	1.93937	0.154644	1.29395	0.167962	1.58442	0.489249	-0.104058	1.58165	0.0988818	0.214856	-0.0117897	1.61764	0.713127	1.3793	2.78477	1.18131	0.106286	0.201441	0.0751743	3.35398	0.0890641	-0.194366	-0.0718486	0.100679	1.73499	1.1888	0.635498	0.942855	-0.257677	0.067803	1.28257	2.0336	2.90578	0.0456414
CD93	2.07932	2.78163	2.91208	1.52936	2.69536	3.72582	3.48789	1.42181	2.15623	1.60256	1.58465	2.13251	0.715361	2.89848	4.03088	3.22353	2.35962	3.04869	1.1282	1.91866	1.55279	2.70872	3.03803	1.62807	2.59924	2.17076	3.06836	1.17181	2.01042	3.62192	3.69607	0.386349	1.35194	3.11507	3.2981	1.58695	1.8868	1.50764	3.57588	4.45157	2.49467	3.31166	2.73625	0.962494	2.29464	4.33099	4.28823	3.28482	2.16943
CEBPA	-0.0242785	3.31549	3.4321	0.757202	3.27492	1.19923	1.23499	2.31993	2.89971	2.45429	4.37519	2.2982	2.20988	4.48453	1.27349	3.85019	2.42387	4.39502	0.447217	2.48391	3.27854	3.41866	2.70279	3.92638	-0.35505	3.2744	3.61287	4.3449	0.153451	0.975719	3.5273	1.05433	0.833673	3.41618	6.44032	2.73305	2.25107	1.97178	1.4651	0.789435	2.45679	1.91492	0.0652333	0.817522	3.27592	4.54096	0.715537	1.50111	2.8526
CLEC7A	4.98839	0.33106	0.995468	0.0908665	0.90915	1.42773	2.40997	-0.25834	4.1252	2.72988	0.832352	0.298597	3.45367	0.27695	3.63428	2.12077	0.513987	1.3723	-0.195476	2.10756	1.87063	-0.126102	1.92409	0.155925	0.276313	0.890217	3.37801	1.73329	3.04134	3.12305	1.69669	1.06474	0.273868	0.385852	3.79906	-0.0732695	-0.137574	-0.0917105	0.177994	2.21326	2.8262	0.974463	2.03206	-0.499221	1.04693	2.31804	3.52524	1.93198	1.01112
CLU	3.04064	5.08505	4.14929	0.536072	4.82002	5.07738	3.80665	1.85947	4.28171	2.26112	1.08846	2.2081	3.926	2.91484	4.00904	5.71239	4.01783	5.83434	4.78098	5.94097	5.11752	2.04806	3.15708	3.7152	1.04273	5.15807	2.24333	1.88185	0.107416	4.87842	4.26323	2.75157	1.757	3.84788	5.78719	7.44488	1.51427	2.95214	2.97125	5.81405	6.47669	4.78945	4.49395	4.08039	5.15624	0.632879	3.69788	7.7995	1.25012
CNN2	1.73686	3.75725	3.30567	3.63859	4.0453	4.9775	5.168	1.67139	3.38143	3.00362	3.31004	4.58399	4.73927	2.03014	4.11081	4.49807	5.33892	4.75607	2.58068	3.85129	5.20863	4.65948	3.56237	3.35934	4.1876	4.36088	4.3389	4.40853	4.32234	3.9156	4.52215	4.59306	3.82377	3.71115	3.53983	3.4643	3.15216	4.31359	1.81075	4.14159	4.39218	4.1086	5.06728	3.53977	4.61661	3.27479	2.91086	4.86938	4.45001
COLEC11	1.25738	1.44719	0.876698	-0.0086313	0.661051	1.00605	0.583998	0.485019	1.70657	0.28852	1.00354	0.648418	1.12845	1.06177	0.0227251	0.226089	0.471685	3.74625	1.40854	1.7049	0.284015	1.01892	0.859151	1.42374	-0.0549687	0.417098	0.676519	0.326112	0.0990785	1.35108	0.51536	-0.342013	1.09803	1.53394	0.0855834	1.12514	0.303561	0.172419	1.28615	0.14682	0.448058	1.08371	-0.145341	0.386371	1.19774	0.301646	-0.125624	1.18677	1.01169
CSF2	-0.130507	-0.253513	-5.67259e-05	-0.251798	0.99516	-0.363135	3.1098	0.0508813	0.156848	0.368638	-0.127227	1.31397	-0.363135	-0.191574	3.75351	0.102087	0.312642	1.85375	1.56419	0.405543	-0.143622	-0.259211	0.026928	0.672948	0.222849	-0.231519	1.23969	-0.2057	0.597032	1.06811	1.15969	3.89204	2.93138	-0.277347	1.77528	-0.193305	0.052371	0.288665	0.56419	0.0468997	0.182228	0.374	4.1406	-0.363135	1.26221	-0.0340657	1.34364	-0.195753	-0.105276
CSK	3.44506	3.73626	3.1377	3.43433	3.21846	3.37051	3.62964	2.04053	3.44267	2.85378	3.63019	3.58219	4.16612	2.94881	3.51061	3.23996	3.91202	3.98447	3.3476	3.33757	3.94174	3.57498	3.96874	2.84805	2.96211	3.59068	3.89995	4.91844	3.19251	4.15506	3.67252	3.91317	4.82171	3.09815	3.97557	3.46021	2.77856	3.52357	3.63762	4.09918	4.06042	3.25271	3.71235	2.16702	3.35389	2.10235	3.50202	5.51971	3.84952
CST7	3.36105	2.67042	1.11664	1.00071	2.56444	3.72147	3.39698	1.00294	1.62297	1.12768	0.449599	1.2957	1.99805	0.16448	4.48186	2.99914	2.15136	2.36111	2.47435	3.25643	0.967553	0.739254	1.54942	0.912954	1.22358	0.906072	3.69336	0.63378	3.78247	4.94945	1.82193	2.13171	0.943617	1.75647	4.99618	1.1973	0.934093	0.386435	1.02482	1.94116	2.84524	2.22996	2.46581	0.256849	1.31387	1.28312	4.72845	4.00906	0.319466
CTSC	2.96197	1.68861	1.68925	4.54159	1.71344	1.94262	2.6633	0.49335	3.50416	3.36723	3.63227	2.92534	1.89525	4.04337	4.09084	2.7018	3.56468	1.99871	1.48774	2.61231	1.83556	1.2104	3.17497	0.81383	4.75854	1.24296	2.94525	2.00446	4.94152	3.87893	3.87243	3.13414	2.60281	1.87217	4.72525	2.24205	1.54946	2.15495	1.94285	3.00916	3.55966	2.64239	4.00331	1.67978	0.883591	1.51933	3.72549	2.5297	2.78976
CX3CL1	1.38039	3.28114	1.23465	0.253557	1.20528	2.60161	2.18654	0.626817	1.66813	-0.0704636	0.883461	4.65818	4.81769	2.92901	1.94177	1.51273	3.28586	2.59689	0.517831	2.09069	1.01696	2.1541	0.443449	1.48872	0.12769	1.11043	1.21097	1.41447	1.02211	5.67931	3.78561	0.391844	1.07478	2.1303	1.1655	1.50399	0.924281	3.09924	2.77549	1.07436	0.110125	4.3315	1.43375	-0.0588115	0.221315	0.92941	-0.0691518	2.28037	0.114111
CX3CR1	0.162179	0.512321	0.315938	-0.171922	0.129356	0.175939	0.529512	-0.164444	0.455632	-0.167503	-0.136751	1.25664	1.71989	0.370485	0.26046	0.991808	1.17116	0.0254179	0.0380064	0.1195	0.0980637	0.166908	-0.104422	0.143471	0.0889666	0.659325	0.109962	-0.0247835	-0.121174	0.989623	0.626699	-0.160781	-0.182665	0.825994	0.883249	-0.00909317	0.0282611	1.0806	0.17303	1.43427	0.977539	1.59556	0.565573	0.127897	0.509361	1.04736	0.0835377	0.509361	-0.127928
CYBA	4.13861	4.4661	2.09284	3.63686	4.67631	3.90227	5.10452	1.31744	2.40961	3.39829	4.59102	5.36018	4.1205	4.41763	4.36017	4.17013	4.85651	4.48593	7.09369	4.27752	4.27472	3.00242	3.51806	2.74412	3.10584	4.60059	5.6515	3.94637	4.64826	4.65459	4.42507	4.07752	4.09722	3.90253	5.25781	3.2386	3.96652	5.76767	3.75969	5.99622	4.41041	3.54737	2.5427	4.76743	2.48328	3.07063	5.76332	5.24353	3.14777
CYFIP1	3.97124	3.31037	2.7667	2.88021	2.32085	3.18195	3.24309	1.11121	3.13481	1.8136	3.63209	3.36776	4.81218	2.75903	3.84611	3.1739	3.08741	3.29554	1.86091	3.35574	3.39876	3.45185	3.501	2.01415	3.44749	3.33146	2.5941	3.98556	3.13879	3.12432	3.53543	3.30885	2.97746	2.32676	3.52544	2.29833	1.40562	2.99964	3.61255	3.18363	3.53626	3.0159	3.43607	1.77255	3.09173	3.4405	3.21035	2.35346	3.15067
DNM2	3.3865	3.12083	3.85334	2.3751	3.55079	2.84267	3.00553	1.84084	3.59865	2.22068	3.29947	3.71415	2.67165	3.4962	3.30077	3.71145	3.87784	4.21465	2.93333	3.6631	4.31138	4.9456	3.52507	3.40074	2.50733	3.95985	3.65187	3.4959	2.50741	3.78155	3.50095	2.39652	2.58838	3.5196	2.99821	3.12612	2.17631	3.84874	3.74832	2.32821	2.80145	3.04954	2.95594	3.26853	3.49565	3.22112	2.53905	3.10125	3.13666
DOCK2	1.4008	0.489707	0.683284	-0.249841	0.685041	1.11684	2.02669	-0.100969	0.234152	-0.188754	-0.411501	0.406439	0.847036	-0.30072	3.70986	2.04054	0.375745	0.972348	-0.178794	1.9765	0.616895	-0.0953486	1.48477	0.0326766	0.150682	-0.181784	1.96396	0.233517	1.84707	3.56332	1.7006	0.309009	0.303666	0.13093	3.56619	-0.303681	-0.41818	-0.1519	-0.0177059	3.33679	1.08682	1.03966	1.32307	-0.47768	-0.112282	0.770029	2.19828	4.74222	0.0227854
DYSF	1.63402	1.78992	2.01924	0.725211	1.82483	2.95527	3.35988	0.283333	1.40668	0.795955	3.06996	0.933487	1.13186	2.10876	3.53616	2.51202	1.48892	2.68499	0.7444	1.26945	1.27457	1.7487	1.77041	0.675671	1.43004	1.17651	2.16974	0.530816	1.35043	3.49224	2.33703	0.783188	1.14078	2.25908	3.05246	1.13593	0.868536	0.972275	2.48916	2.61431	1.4753	1.85092	2.26594	0.255657	1.27762	3.20379	3.1082	2.28036	1.11102
EDN2	0.284786	1.33813	0.285236	4.23966	0.201191	0.418568	0.347473	1.09698	2.48954	1.69175	-0.0103883	1.52469	3.2321	1.67365	2.77266	0.312764	0.836587	0.137192	0.567787	3.26176	0.383405	4.58608	-0.200554	1.68575	-0.0743742	2.81993	0.48739	0.119025	0.507749	0.641366	4.524	1.03095	2.10772	1.00256	-0.362681	0.798091	0.0442304	1.56813	0.217605	-0.237907	2.46009	1.51084	-0.448251	0.658808	0.0587692	-0.42403	0.107362	-0.48677	-0.251255
F2RL1	-1.07806	1.44707	2.74037	2.8136	1.49993	2.44326	1.08325	0.603753	2.18291	2.64874	3.00194	4.12345	-0.0618307	-1.28706	2.70694	0.751681	4.14003	0.124594	1.21164	4.02103	2.12134	1.52561	3.23578	0.924317	4.34023	3.66702	0.419667	3.30639	5.59525	3.5632	3.5445	0.0306923	2.0947	2.65356	-0.660588	1.50763	2.08469	3.30135	4.88115	2.84435	2.54635	3.58028	3.27346	2.28911	2.71078	1.5412	0.87754	0.283678	4.15759
FCER1G	3.70771	2.0803	3.23239	1.59776	3.88098	3.69755	5.30315	1.02531	2.53477	2.24233	0.516793	2.69873	3.57239	1.28086	6.27253	4.32295	2.37841	4.31427	2.86648	4.03285	1.68522	0.58805	2.32135	1.87224	2.84133	1.64725	5.45671	2.80185	4.93769	6.03317	4.24887	3.36755	3.18617	1.87062	6.3687	2.37897	1.39948	2.01536	1.40232	6.69143	4.09506	2.89313	4.51443	-0.0294526	1.46327	4.05679	6.97334	4.50821	2.18069
FCGR2B	0.0515286	0.552685	0.573405	0.0299503	1.16726	1.629	1.20164	-0.076049	0.630283	-0.033668	-0.258358	0.191732	0.260748	0.87604	2.18359	1.45764	0.0359578	2.25245	0.825479	1.09264	0.320859	0.766701	1.3335	0.144641	0.369108	0.370641	2.28801	0.0385814	1.6125	2.18855	1.51725	0.345363	0.282992	0.450171	1.7308	0.321754	-0.000823625	-0.0700906	-0.210141	2.75156	2.22414	0.238958	0.407364	-0.129599	0.201576	-0.260837	3.8033	2.55558	0.269684
FCN1	0.582302	0.15939	0.381534	-0.331096	2.1	0.0790559	0.557169	-0.361762	0.607169	0.158402	-0.361902	0.423899	0.610322	0.686105	2.80116	1.56825	0.796035	1.57619	2.2584	1.51158	0.010207	0.0417174	0.198071	0.119453	0.108663	-0.329183	2.02092	-0.402497	-0.0895257	1.69079	1.84146	-0.318026	-0.292754	0.401604	2.87054	-0.0302418	-0.152328	0.518355	1.2065	4.39885	0.853287	0.715766	-0.456201	-0.374515	0.272487	0.396745	2.58484	2.18058	-0.0772268
FCN2	0.0784075	0.0676734	-0.025187	-0.025187	-0.025187	0.0604688	-0.025187	-0.025187	-0.025187	0.0269174	-0.025187	-0.025187	-0.025187	-0.025187	0.148883	0.0520974	-0.025187	-0.025187	-0.025187	-0.025187	0.0721256	-0.025187	0.0212422	-0.025187	0.0436729	-0.025187	0.202891	-0.025187	-0.025187	0.255004	-0.025187	-0.025187	-0.025187	0.0473259	-0.025187	0.0492114	-0.025187	0.0458155	-0.025187	-0.025187	0.0105946	0.0505925	-0.025187	0.0194878	-0.025187	0.243984	-0.025187	0.246369	-0.025187
FCN3	1.6	0.426683	0.420204	0.617218	1.02065	0.530489	1.13423	0.609545	1.70425	1.00452	1.26571	0.333362	0.268803	0.660032	1.40187	1.42446	1.2885	1.83171	0.718885	0.160791	0.104207	0.735703	0.487678	0.363613	1.22451	0.104207	1.81835	0.538231	0.559057	1.95993	0.772902	0.146148	0.377584	0.962913	0.753635	0.130174	-0.0408586	1.1853	0.737297	1.38741	0.0964029	0.303412	0.779439	0.338045	0.36145	1.38286	2.09485	2.31338	1.0114
FGR	0.932076	2.3208	1.47086	1.24342	1.48881	1.25219	2.51412	0.175445	1.13992	0.856581	-0.215482	2.47727	2.07447	1.44134	3.73774	2.54161	3.42306	2.22839	1.56591	2.11049	2.52355	1.09867	1.05181	0.715588	0.69321	1.34513	3.35778	1.53739	2.01402	2.44066	2.36845	0.593604	0.777183	1.17995	4.9078	1.09544	0.510296	2.20727	0.776386	2.95208	1.36663	1.54901	2.19736	2.24801	1.49432	0.495105	2.21065	2.98286	0.791635
FOXP1	0.431139	1.65097	1.45599	0.683304	1.47616	2.045	1.28591	0.958358	0.798188	1.57919	-0.269716	1.60553	0.990667	1.32685	1.34198	1.27892	1.9406	1.09369	1.81605	0.948233	1.47116	1.95899	2.48816	1.39344	1.15459	1.65293	1.63947	1.46743	1.099	1.92814	0.865015	0.520328	1.94941	1.18894	0.364381	1.75234	1.21475	1.51927	2.1073	1.13168	1.27833	1.57097	0.897317	1.13338	0.735371	1.9306	0.528037	1.66707	0.393503
FPR2	0.141349	-0.101143	-0.108011	0.0741674	0.51954	0.317111	1.1382	-0.164326	0.267443	0.0509908	-0.197116	0.450528	0.280569	0.20742	2.26501	0.578584	0.739915	1.32686	-0.148719	0.467157	-0.171111	-0.197116	0.553857	-0.129079	0.229796	-0.123638	0.962338	-0.143412	0.957034	2.10999	1.6593	0.215508	0.040724	-0.0344797	1.40937	-0.158035	-0.175618	0.0266669	0.061453	1.61966	0.213262	0.210428	0.50442	-0.185384	0.291994	0.156325	2.47478	0.70324	0.0811721
GAS6	4.96358	2.74851	3.34834	1.12831	3.37786	5.32106	4.22593	1.08534	1.36841	0.974518	3.26671	2.15313	4.18751	1.01052	2.7676	3.44311	1.29024	3.37423	1.99343	2.41755	2.9816	2.02907	2.54363	1.95112	1.02757	0.685505	2.51316	1.08216	0.491447	5.02759	4.07198	4.64376	3.63685	2.73916	2.53781	2.52515	1.58636	2.10377	2.27839	3.51852	3.36939	3.14584	6.74523	1.64772	2.09303	1.563	2.54019	3.18936	1.4583
GATA2	-0.415719	3.38951	2.10029	-0.35332	1.9815	1.73666	3.02947	1.37427	3.06593	0.568924	6.81534	3.66445	2.01206	4.36121	3.00344	4.48494	2.79503	4.95798	2.85594	2.37819	1.84247	4.17944	2.06497	3.33093	1.29218	3.79154	2.8586	2.22711	-0.827336	2.41368	1.93023	2.81262	0.379502	3.53765	0.179138	3.67904	1.21827	4.04169	3.83711	0.69849	2.76022	2.0895	1.65474	4.70245	4.92912	3.63252	1.81189	2.17767	2.4865
GFI1	1.51212	0.0290175	0.208007	1.51496	0.359686	-0.137221	3.18819	-0.0113859	0.0976293	0.297825	-0.149419	0.252597	0.510735	0.867232	2.12105	0.71951	0.244836	0.0849297	0.123403	1.59388	0.52963	-0.0249959	0.828242	0.180041	0.226856	-0.00248879	1.05088	0.288252	1.64159	2.32887	1.35028	2.10923	0.0250832	0.426524	1.95119	-0.0556451	-0.140283	0.0157929	0.195662	0.0353185	1.47469	0.908425	1.9267	-0.0848678	-0.0758545	-0.0276536	0.956698	1.94834	2.69868
GPR137B	3.36312	3.43543	3.68842	1.93086	2.89105	3.26339	2.8139	1.20377	3.63925	2.07788	1.67284	4.32211	3.25598	2.9739	3.41888	4.03995	3.23503	4.01518	2.73334	2.82547	3.45002	2.82121	3.69673	1.95819	3.49501	2.34022	2.97974	2.74396	2.67454	3.32431	3.08094	2.77322	1.89344	2.34973	3.49384	2.65905	2.2042	3.26878	2.4793	2.93843	3.54425	3.17064	2.94015	1.69538	2.09929	3.0997	3.43889	2.66806	3.55101
GRN	5.36294	5.68155	5.18388	5.40523	4.73503	4.94995	5.146	3.18146	5.6676	4.29535	5.60275	5.64111	5.11959	5.03212	5.77573	5.66346	5.35103	5.47468	4.88572	5.22625	5.24	4.70509	4.58206	3.91252	5.38713	4.71728	4.96182	5.67059	6.04004	6.14094	5.68797	5.60236	4.17795	4.83457	5.74727	5.75038	3.40114	5.53529	5.51128	5.40798	5.99563	4.72244	5.66449	4.05546	4.92965	4.49719	6.05627	4.97066	4.9227
HAMP	-0.252846	-0.0755481	0.731087	0.0973838	0.275759	0.0306697	1.02658	-0.0999774	0.0185069	-0.128587	-0.164377	0.450987	0.1748	-0.310579	0.507135	1.87458	-0.126961	0.72138	2.50229	0.323732	0.434741	-0.304799	-0.239057	-0.160083	-0.0893663	-0.131029	0.344277	0.93924	-0.0662734	0.845616	0.438701	-0.243916	0.518716	-0.24962	0.964095	0.0113368	-0.255639	0.0711356	-0.313934	-0.0966536	0.0936275	0.146659	-0.282193	0.85933	-0.306774	0.393417	0.338363	2.51629	-0.146859
HAVCR2	2.42445	0.81231	1.75687	0.956432	1.78808	1.75058	3.43369	-0.212971	0.914937	0.696479	-0.349737	0.714411	1.80581	-0.201604	4.64807	2.96569	0.647348	2.51723	0.507994	2.6107	0.274288	-0.178764	1.82852	0.118122	1.08208	0.312493	3.48293	1.39988	3.53502	4.62351	2.36781	1.90697	1.14645	0.467024	4.62837	0.65451	-0.11585	0.0836662	0.249721	3.9271	2.33161	1.42963	2.71433	-0.640041	0.0479062	1.49082	4.21799	3.15521	0.663353
HCK	4.15094	0.842094	1.60437	0.67544	2.36584	1.80052	3.23977	0.172538	1.3262	0.726161	-0.148702	1.86931	2.52652	0.465426	4.34138	2.79846	1.30727	2.78706	1.4904	2.3343	0.813751	-0.0869062	0.944554	0.458664	1.55395	0.449797	2.99312	1.30623	2.45519	4.07464	2.84749	1.44143	5.42178	0.806385	4.70873	0.692982	0.0914166	0.8518	0.893738	4.86145	2.33899	1.84029	3.04205	-0.500507	0.654191	1.24404	4.11723	3.73021	1.02241
HMGB1	5.08151	3.2776	3.2604	3.08158	3.52358	3.57502	4.13305	3.14363	3.42306	3.50632	4.49773	3.78594	3.88106	3.46696	4.4041	3.76812	4.10808	3.36052	1.88086	3.98536	4.50109	4.12462	4.1998	3.30241	3.10345	4.46081	3.87828	4.88996	4.07336	4.5101	4.54308	3.8989	4.05101	3.30359	4.13671	3.45304	2.17402	3.53592	4.28867	3.83836	3.42074	3.33263	4.47473	2.48234	3.75113	3.34962	3.42675	4.57781	4.02468
HSPD1	4.95551	3.75125	3.15313	4.34598	3.74194	3.46924	4.16672	2.76152	3.70948	3.62442	4.81543	3.74988	4.21647	3.88271	4.09067	3.79993	3.79122	3.93293	2.73586	4.51027	4.35799	4.33762	4.8902	2.67851	4.18398	3.93208	3.90884	4.02861	4.94651	3.95604	4.16046	4.4305	5.46279	3.14344	4.76745	2.49396	2.14958	3.37184	3.60047	3.93327	4.17013	3.67258	4.17536	2.72344	4.70177	3.99243	3.93718	4.13023	5.27128
IFI35	3.43732	3.91232	3.31451	4.50905	3.06341	2.96945	4.2804	0.632057	3.9112	1.54251	1.87405	3.36307	4.20161	2.25726	4.17631	3.87614	3.35707	3.23528	4.24168	4.02288	3.3565	2.22594	1.54814	2.12662	3.5061	3.74866	4.54935	2.21477	5.21869	4.52524	4.14318	4.97095	2.11108	2.25284	4.8673	3.46445	1.71409	3.69817	3.4336	4.90026	3.63301	3.12434	4.03466	2.27672	2.44439	3.25108	4.57929	4.047	1.52395
IFNG	1.97175	-0.239545	-0.177362	-0.0284731	-0.0298709	-0.178036	2.15965	-0.290626	-0.136031	-0.273529	-0.147498	-0.0129036	1.19591	-0.316841	3.11361	0.256029	0.153292	0.071791	-0.24049	2.53054	-0.235773	-0.243566	0.567044	-0.143445	-0.152444	-0.0560146	1.18184	-0.102457	2.9754	3.3111	0.00956219	1.83419	0.0210299	-0.143992	3.76107	-0.196038	-0.15487	-0.257859	-0.316841	-0.0156662	-0.0966489	0.0212217	0.823081	-0.316841	-0.316841	-0.226899	0.056777	1.01523	-0.220565
IFNGR1	2.76178	2.96232	2.63543	4.00555	2.7815	3.05606	3.58017	2.4796	4.26772	2.50577	3.53855	4.65506	4.3118	2.59136	3.77139	3.264	4.17992	4.46709	2.16696	4.34768	3.17457	3.65928	3.48793	3.14627	4.24353	3.85738	3.60574	3.06765	3.82567	4.03311	4.60632	3.90943	2.25671	3.33912	5.2971	2.99925	2.10724	3.75293	3.66566	3.40831	3.95755	4.04154	4.49767	2.96713	4.53181	3.68301	4.17452	3.72476	3.68606
IFNGR2	4.13621	3.50082	3.264	2.58573	3.75965	3.41177	3.31642	2.81453	3.47412	3.29361	3.24436	4.44889	3.24326	4.17075	4.47535	3.88345	4.39853	5.50596	4.21941	3.89582	4.19672	3.38253	4.59089	2.7187	3.84145	4.09157	3.46128	4.78774	3.87075	4.28996	4.77006	2.33071	3.44181	2.62998	4.18778	4.3327	2.42114	4.32265	4.37219	4.07206	3.96203	3.63963	4.49146	3.1386	3.90282	3.57837	4.21277	3.80066	4.68294
IL10	0.680636	0.106338	0.0664587	-0.0783489	0.152057	1.28791	0.632018	-0.14034	0.458839	-0.0834156	-0.0109124	0.149167	0.0691515	-0.141641	0.979405	0.454482	-0.0220225	0.34147	-0.0567426	1.038	-0.0234184	-0.109529	0.806558	0.362665	-0.0698392	-0.168555	0.636227	0.26409	0.0554269	1.19805	0.278871	0.00283512	0.161055	-0.102862	1.49904	-0.121342	-0.149832	-0.16445	-0.0536554	1.1637	0.303308	0.0923416	0.259323	-0.159398	-0.045643	0.167263	1.346	0.652552	0.221202
IL15	2.63051	0.293963	0.167796	1.58257	0.381414	0.40146	2.00434	-0.0969485	0.368101	0.170851	-0.226388	0.868181	1.612	0.0456463	1.63916	0.540671	0.740088	0.344901	0.439113	1.14906	0.508332	-0.0666516	0.935387	0.12607	0.859561	0.591869	0.98766	0.665023	2.42916	1.63411	1.58133	2.04551	0.883557	0.120016	1.54117	0.366536	-0.166967	0.557588	0.624248	1.18913	0.602918	0.515391	2.08028	0.295164	-0.0861686	0.553998	1.79679	1.23559	-0.00759252
IL15RA	3.65602	1.25649	1.23745	2.81948	1.72204	1.53015	3.67965	0.20182	1.40658	0.413605	0.163862	1.85403	2.99866	0.0370077	3.56197	1.95125	2.54383	2.28492	1.71611	3.03999	2.13915	0.212911	2.18939	1.10893	2.11126	2.0243	3.29338	1.5807	4.09941	3.91716	2.35077	3.94553	1.72789	1.06576	4.24099	1.2453	1.22544	1.87153	0.765638	2.801	2.76336	1.63872	3.63354	0.919816	0.178531	0.75313	3.64951	3.08032	2.24878
IL1B	0.140387	1.03566	0.598428	0.16683	1.70541	-0.330656	1.57628	-0.697158	4.92876	2.57576	-0.18003	3.88606	1.89771	4.80558	1.75576	1.0655	0.913495	3.6368	1.3144	3.14857	0.390525	2.10771	2.29968	0.372063	2.6298	-0.805527	1.34368	-0.414603	3.3881	1.47579	2.57155	1.85035	3.92685	0.151703	2.31885	-0.759483	1.70453	0.85991	1.35257	1.06001	0.905783	3.01336	3.55033	-0.646604	4.12306	4.24622	2.46243	0.77942	4.49472
IL1RL1	0.0243239	0.144933	0.0800652	1.69593	0.123717	0.716066	3.04088	0.0499459	0.153994	-0.10865	-0.0662272	0.623218	-0.0633624	-0.0785104	0.45575	0.0787558	4.23298	0.127848	0.284366	0.306816	0.0142687	-0.0663335	1.2927	0.104755	0.455144	-0.0957137	0.0656729	-0.053339	1.58604	0.0329286	0.725672	-0.112958	-0.113512	0.238097	-0.0228647	-0.0126818	-0.000982008	-0.0716583	1.16033	-0.102054	0.309649	0.296188	-0.0404906	-0.114509	0.387678	0.19634	-0.0125804	0.0168402	0.0273625
IL2RB	2.95214	1.18774	1.14427	1.63038	0.897055	0.585215	3.16639	-0.10991	0.788828	0.786605	5.55506	1.4929	2.03459	0.174372	4.18847	2.51472	1.31715	0.660374	0.356713	3.06599	0.427256	-0.0111515	0.975409	0.401128	1.2331	0.804614	2.88599	0.481405	2.99584	4.09318	2.15076	2.2083	1.06188	0.572863	4.10109	-0.124694	-0.134914	0.22665	0.561073	1.8904	2.50728	1.44291	3.01696	-0.406347	0.483395	0.470209	1.45721	3.48906	0.453678
IL2RG	3.99154	1.56851	0.987966	1.7247	2.08711	0.365819	2.57602	0.66694	1.28922	0.975907	-0.25677	0.993796	4.04662	0.147728	3.77902	2.1042	1.32392	1.69606	3.17074	2.65279	0.895905	0.0170789	0.0796058	1.01575	1.73077	0.914944	2.88956	0.857249	2.91816	3.34497	2.00582	3.96483	0.771353	0.610744	3.76507	1.0903	0.813029	0.0519453	0.221587	1.73546	1.85783	1.58428	1.74421	-0.0465303	0.220875	-0.12102	3.82194	4.43058	0.271061
IL33	-0.224033	2.12745	1.77307	0.998646	2.66615	2.15601	1.65942	0.973499	1.60262	0.0981148	-0.431092	1.02177	2.17587	0.267742	2.93622	1.62169	6.16768	0.383583	0.261459	1.36575	1.80344	4.12496	1.29104	1.05971	5.17197	1.15578	1.98056	-0.151886	5.09024	1.80808	3.4431	-0.810814	-0.500691	1.81306	0.566762	0.75877	0.944137	0.278893	0.631112	-0.545964	0.815318	2.71052	-0.609324	1.20564	0.809846	1.21398	0.0888986	3.71668	-0.0856597
IL4R	2.62326	3.50337	2.84099	3.47181	3.25867	3.31225	3.95086	1.25898	3.00864	2.58801	1.48948	4.45349	3.36698	3.5005	3.59007	3.0989	4.08312	4.49029	3.93497	3.1444	3.5402	2.72848	3.69948	3.15572	3.31377	2.84741	3.29513	4.15935	4.24239	3.36907	3.92265	3.96013	1.67486	3.01471	2.9155	3.46777	2.2666	4.02723	3.52695	3.61115	3.83671	3.48583	3.82566	3.12373	3.1991	2.44508	3.56223	4.69428	3.01239
IL6	0.282412	0.207505	1.60456	0.338034	2.51842	-0.393494	3.18104	0.92951	0.334152	1.60086	1.7359	1.30169	0.174531	-0.518409	3.68914	0.362054	-0.226411	2.12669	0.317373	2.34959	-0.0478645	1.08328	1.69666	0.306055	1.835	-0.540823	2.56131	-0.47944	0.166609	3.10478	1.18136	1.49947	2.06601	1.51443	0.291915	0.0101745	0.0173519	0.209242	0.882737	2.96128	-0.235444	1.15987	3.49136	-0.278793	0.760111	-0.242371	3.75448	1.48625	1.49822
ITGA2	0.904625	1.17193	2.09968	1.1474	2.54757	2.57435	3.90081	0.164133	1.29338	0.196853	-0.0265835	3.28812	2.97634	1.8028	4.97536	2.27289	3.8961	1.91115	0.197046	1.31781	3.08544	2.63894	4.03436	1.16678	3.25508	1.52619	1.38646	3.41006	3.74363	3.17319	3.52065	4.03085	1.59162	2.01262	0.462012	1.40745	0.458507	2.17897	0.73257	0.296305	4.72765	3.29173	3.49639	1.69971	3.19212	2.51014	2.69408	2.83039	4.23863
ITGAM	5.44048	0.141335	1.52797	0.0405004	1.43582	1.64315	2.26641	-0.183077	1.37426	0.232906	0.456307	1.15989	2.65615	0.647767	4.33867	2.05184	0.597383	2.05642	0.806019	1.77826	0.780367	-0.109493	1.57332	0.0574766	0.424518	-0.352699	2.92285	0.718739	2.00527	3.49582	1.91021	0.346947	0.544172	0.191849	3.88388	0.111868	-0.274012	0.655233	0.236402	3.91399	1.86769	0.775756	0.843929	-0.338401	0.0509919	1.15891	4.07423	3.65846	0.638737
ITGAV	1.5359	2.89391	2.7893	2.26466	3.00632	4.67847	4.41647	0.876117	2.95569	2.44038	1.57012	3.57732	3.70878	2.27863	3.94565	3.60553	2.80335	3.45835	0.593678	2.96588	3.72956	2.51165	4.50428	2.2424	3.40171	3.04867	2.29623	3.03707	2.05795	3.67306	3.67566	2.94794	1.80796	1.80751	3.86421	1.82215	0.370346	2.29342	2.17926	2.75816	3.65509	3.02039	3.82368	1.21454	3.26147	4.16507	2.72706	2.61856	4.13889
ITGB2	3.05604	1.51203	2.36598	0.236576	2.48759	2.79914	3.93024	0.298797	1.4701	0.65098	0.170334	1.60756	2.85032	0.368504	5.77455	3.72156	1.46046	3.28627	1.24328	3.45269	1.47369	0.213253	1.96484	0.469776	1.67908	0.460841	4.10532	1.60417	3.66382	5.08113	3.15245	1.79073	1.2931	0.963751	5.82898	1.0225	0.173635	1.20087	0.942673	5.17706	3.35701	2.31964	3.76776	-0.428235	0.867692	1.50595	5.34617	5.03967	0.809165
JAK2	4.79321	1.01427	1.22241	1.66378	0.576419	1.41345	2.0395	0.187771	0.859748	0.356613	0.0572083	2.1519	1.98591	0.886274	2.83156	1.34075	1.39651	0.75578	0.19393	2.19491	1.0426	1.11456	2.38271	0.499529	1.30944	0.870714	1.41242	2.30513	2.14229	2.44557	2.08595	1.34019	1.06599	1.12814	2.90204	0.445972	-0.0317942	1.18003	1.83582	2.30972	1.89104	1.80346	2.86862	1.29011	0.626209	3.06169	1.83127	2.59812	1.58795
JMJD6	2.23371	2.21001	2.22302	2.27566	2.46342	2.45437	2.60295	0.745494	2.18015	1.38408	3.41132	1.95141	2.29282	2.67559	2.56696	2.27147	1.85653	3.12266	1.9859	2.9732	2.20206	2.36943	2.35549	1.16162	1.73893	2.11664	2.23316	2.15057	2.72872	3.0299	2.60112	2.96978	2.59635	1.91215	2.57981	2.71379	1.05447	2.03675	2.8384	2.71705	2.40937	2.10048	1.64251	0.957661	1.76526	1.70016	2.94047	2.5394	2.48927
JUN	3.13782	3.59456	4.43785	3.80701	3.13076	4.7108	4.59896	3.34808	3.94634	3.14741	1.57594	4.76699	2.97741	4.36832	4.39767	4.39318	2.61065	5.00906	2.5696	4.98163	4.07034	4.77082	5.46824	3.09016	3.6392	2.90117	4.85764	3.93905	4.18005	5.30317	4.95352	4.68265	3.00011	3.66914	2.0124	1.39899	1.90138	5.22084	3.82341	3.779	4.56386	4.5432	4.13292	4.40687	4.8258	2.1655	3.8323	3.35388	3.97866
JUND	4.52699	4.27968	4.43613	4.67034	4.80983	4.62427	4.57443	3.67232	4.67798	3.50118	4.75696	4.80305	4.11283	5.02773	4.85477	3.80563	4.14729	5.04293	5.65097	4.30759	4.03737	5.42651	3.73866	4.00717	2.7658	4.93872	5.61479	3.90322	3.42237	5.60868	4.30132	3.92092	4.39847	4.72775	3.33136	4.69775	4.42398	5.36792	5.78074	4.01562	4.14221	4.20953	3.74949	4.65007	3.62726	2.85876	4.00831	4.55051	3.83582
LBP	-0.0887448	-0.189782	1.12237	0.0277348	1.46252	-0.0664276	0.152577	-0.174194	1.4063	-0.0900776	0.174017	1.27123	-0.122337	0.0177165	0.894317	2.98056	0.105588	0.32145	0.0599586	0.896702	0.221001	-0.0238564	0.655595	0.0827858	-0.0285075	-0.107028	1.12623	-0.189782	-0.152295	-0.00211827	-0.146454	0.864463	0.69184	0.232216	7.04841	0.590175	0.273538	-0.120333	-0.0918228	2.12502	-0.0714608	-0.046123	1.45199	-0.189782	0.0735156	-0.159438	0.234522	2.08384	-0.024727
LDLR	1.62739	2.11111	1.95721	3.85546	2.53947	2.73782	3.65766	-0.202735	2.82031	0.460227	2.09673	-0.317243	3.87695	3.45226	4.06612	0.339042	2.55212	2.84358	-0.508486	3.85256	0.527585	2.30375	3.71244	0.884471	4.31904	3.65988	3.77382	3.17223	4.13368	2.56764	4.07817	2.98412	2.89197	1.53774	1.54741	-0.758042	1.39582	1.27666	2.69591	3.02027	2.21508	3.08335	2.62948	0.111124	2.04035	2.08074	2.67105	2.09078	0.599387
LMAN2	4.82803	4.74712	4.68443	4.56103	4.87727	4.17819	4.46729	3.47711	5.0597	4.04282	5.11134	4.88667	4.57087	3.53368	4.58014	4.46727	5.02442	4.40187	5.06414	4.35267	4.27158	4.72892	4.06967	4.13163	4.14729	4.74373	4.64356	4.54727	4.79836	5.30861	4.75414	4.91614	4.79175	4.92307	5.57579	4.55403	3.8276	4.97301	5.29328	5.27015	4.70541	4.34448	4.73911	3.98422	3.99649	4.33863	5.04524	4.51946	4.25406
LRFN5	-0.149252	0.350246	0.450092	0.067736	0.529514	1.2692	0.49935	0.11986	0.140974	0.00362474	-0.132009	-0.0146369	-0.138783	-0.18279	0.134632	0.256177	-0.112368	0.551142	-0.0682529	0.276648	0.567555	-0.0213172	0.461006	0.187426	0.493449	-0.111222	0.0970232	-0.18279	0.139019	0.0070574	0.56749	-0.16411	-0.122611	0.403783	0.0432828	-0.0896599	-0.124809	-0.159932	0.419786	-0.166624	0.0886995	0.511958	0.00726512	-0.175646	-0.116385	0.172894	-0.14195	0.985996	-0.108706
LRRC15	0.550994	-0.25685	2.59325	0.854965	2.52114	5.71489	3.60974	-0.313869	0.625387	1.84604	-0.183715	-0.361772	0.0268707	-0.347034	3.79139	3.16328	-0.336504	3.55636	-0.0623885	1.36706	0.405143	0.0331163	3.13043	1.71337	1.46787	-0.357989	1.49261	-0.0652058	0.991797	1.86722	0.361619	0.168741	-0.239735	-0.0909723	0.703426	-0.283277	-0.337457	-0.328697	-0.273931	-0.392404	3.3587	-0.0269593	1.92728	-0.385635	0.0148141	0.0992658	1.08622	2.0203	1.85059
LRRK2	0.675525	0.123536	0.554093	-0.125836	0.283414	1.51208	0.732072	-0.041612	0.412221	-0.0508823	-0.194399	0.0875533	0.144412	-0.0567018	1.91447	0.692626	0.219658	0.453663	-0.110238	1.00412	0.815999	-0.0370542	1.72716	0.467449	1.28251	0.470695	0.540418	0.616441	0.454244	1.14888	0.739137	-0.101315	0.0120178	0.321165	1.7597	-0.123915	-0.17005	-0.151111	0.901134	0.292059	0.561693	0.429413	1.41218	-0.149038	0.184568	0.299362	0.586207	1.80677	0.299756
LYAR	2.77543	2.21153	2.3269	2.88226	2.82827	2.05731	3.17695	1.70405	2.92163	2.65044	3.76448	2.13835	2.92257	2.91233	3.04277	2.27237	2.85405	2.89012	0.689157	2.95167	3.2913	3.05917	2.15204	2.24054	2.73941	2.80897	2.65639	2.6207	4.07307	3.1411	3.03294	3.45682	3.55958	1.98552	3.43417	2.60638	1.47245	2.47545	2.87675	3.54839	2.48234	1.98365	3.49856	1.30749	2.50115	1.56939	3.9018	2.96307	4.05734
MAPT	0.0918274	-0.0529739	2.16184	0.117378	0.0999659	0.198432	-0.122335	0.73957	0.232542	-0.219146	0.643239	-0.0325307	-0.0448925	1.28946	0.261365	0.632751	0.185173	-0.074085	-0.164194	-0.0813135	0.380919	-0.09113	2.8291	-0.00315706	0.145829	-0.149445	-0.222731	0.141372	-0.210863	0.15652	-0.0537623	-0.0321982	0.653053	0.105264	1.90553	0.461299	-0.219658	-0.102423	0.962591	-0.164317	0.173957	-0.0539876	-0.0149149	-0.164807	0.18461	1.13547	-0.1375	0.311307	0.0618546
MERTK	2.19674	2.28356	2.25025	-0.310176	2.93788	2.34131	1.76253	0.410492	3.09182	0.934957	2.61936	3.38254	2.34497	3.13635	2.63175	2.68695	0.407276	3.06891	0.0380489	1.55601	2.08534	1.9091	2.99678	1.21562	-0.192298	-0.237943	2.3048	1.99276	1.37309	2.61284	1.5943	-0.273491	0.120917	1.76794	3.24074	1.50009	0.777572	2.01847	3.12174	2.3581	1.20245	2.17461	1.15361	1.03905	2.97963	3.10864	2.90305	1.96378	0.865263
MFGE8	3.45574	2.03119	2.94705	2.95568	3.46053	5.24919	4.2109	0.514053	2.51823	1.7773	1.91637	1.77175	3.98533	1.55849	5.33618	3.34154	2.26878	3.92395	1.9269	2.3184	3.70019	2.70014	2.32915	2.58691	2.95329	1.59973	2.41584	3.21723	2.22342	5.56515	2.99723	2.5187	3.53514	2.40203	2.52222	1.66332	0.463954	2.03523	2.20072	3.97218	3.12299	2.75054	2.30853	1.0223	1.79784	2.3117	5.55138	4.2814	1.94263
MFHAS1	2.72626	1.22146	1.51094	2.34749	1.74606	2.37592	2.06666	0.190525	1.45124	1.24402	2.33529	1.38416	3.22651	1.02478	2.52302	1.95632	1.45723	2.77573	1.45989	2.35065	1.80033	1.64214	1.99011	0.709774	2.66705	1.466	0.892097	2.56679	3.54434	2.71439	2.30208	3.38661	3.30223	0.862343	2.72	1.45195	-0.231133	1.21753	1.51131	1.34257	2.41901	1.94019	2.92831	0.0516194	1.20244	2.23027	1.91775	2.81732	3.49694
MIF	-0.0341885	-0.0341885	-0.0341885	0.258358	-0.0341885	0.232007	-0.0341885	-0.0341885	0.420441	-0.0341885	-0.0341885	0.275191	-0.0341885	0.199585	-0.0341885	-0.0341885	-0.0341885	-0.0341885	-0.0341885	-0.0341885	0.267434	0.488367	0.431548	-0.0341885	0.3794	0.143643	-0.0341885	-0.0341885	0.200645	0.124932	-0.0341885	-0.0341885	0.810549	0.191356	-0.0341885	0.197199	-0.0341885	0.762786	-0.0341885	-0.0341885	0.185768	-0.0341885	0.38835	0.105277	0.225446	-0.0341885	-0.0341885	-0.0341885	0.322819
MUC1	3.46776	6.24877	2.41567	5.61988	1.19655	1.22274	5.25219	1.54911	3.49103	1.34072	0.460898	4.86277	3.27721	3.75559	3.63981	3.32031	3.88959	6.17427	5.89894	3.88517	1.34351	3.55501	2.36174	4.9927	5.73923	2.88811	5.59072	2.12715	5.35797	3.14079	5.36992	3.42792	3.1162	0.440152	2.13699	2.79264	-0.118607	3.65363	-0.423539	-0.433006	5.08634	4.23214	3.48131	-0.640017	3.36568	2.35362	5.64522	0.698273	1.70958
MUC12	0.0338365	0.0684418	-0.0634656	0.0974212	0.258545	0.208536	0.454724	-0.0596433	-0.0485464	-0.0596433	-0.0671371	-0.0602797	0.163314	-0.0719386	0.0975655	-0.0245541	-0.032512	0.0207226	0.251214	-0.0534514	0.123335	-0.0496527	0.005771	0.0084166	-0.0623498	-0.0317301	-0.0192706	0.0538288	-0.0777194	0.0907685	0.683922	0.464986	-0.0257998	-0.050127	-0.0123041	-0.060598	-0.0248655	0.00719609	-0.0523425	0.336443	-0.0217548	0.0134415	-0.0672969	-0.0164804	-0.00736846	-0.063253	0.425426	0.0835061	-0.0835209
MYO18A	2.14279	2.90316	2.26087	1.86367	0.713556	2.53153	2.25049	1.02654	1.37687	0.736042	1.8864	1.96695	1.63262	1.10595	2.47087	2.14874	2.98	1.23489	-0.522202	1.93321	2.27838	2.36704	2.25621	1.31358	2.05543	1.60714	1.06874	2.43918	1.49219	1.90492	3.0363	2.38313	1.28261	1.91379	2.0307	0.730748	0.237267	1.31612	2.22115	0.981695	2.60331	2.15789	3.08048	1.0899	2.01469	1.85607	2.15369	2.73962	1.62258
NCKAP1L	4.0153	0.67797	1.69391	0.133159	1.42419	1.9491	2.49319	0.24423	0.642963	0.0987042	-0.227302	0.766923	1.07913	-0.144968	3.74404	2.33519	0.624075	1.4001	0.711461	2.07081	1.32629	0.0322781	1.57793	0.3052	0.53236	0.137646	2.30295	0.903935	2.15278	3.56068	1.96584	0.38839	0.524165	0.369493	3.68577	0.250829	-0.0829789	0.0837678	0.268375	3.55825	1.56096	1.66585	1.71602	-0.23214	0.225584	1.1067	3.14888	4.28518	0.27403
NHLRC2	1.77508	1.75148	1.78531	1.32567	1.24174	1.7997	1.64402	0.552547	0.676052	1.02317	2.21626	2.58692	2.80593	1.23316	2.24459	2.02451	2.26376	1.54935	0.937254	1.99109	2.42716	2.32227	2.95684	1.17502	1.46723	2.03423	1.77944	1.89276	1.69906	1.92526	1.84349	1.47503	1.89026	2.03559	1.75932	1.42907	0.981943	1.8757	1.80442	1.24105	1.91717	1.90532	1.9895	1.50788	2.03348	3.8941	0.980803	1.74442	2.26629
NMI	3.51294	2.52225	1.58848	3.29914	2.28208	2.79249	3.83916	0.930016	2.90179	2.40115	1.0493	2.756	3.3943	2.83833	3.84816	3.3029	2.92577	3.04377	1.31489	3.24176	3.3417	1.18388	1.9403	1.62344	2.09699	3.14139	3.61929	3.43048	4.04737	4.0152	3.57183	3.64407	2.07349	1.0853	3.91135	1.48986	0.905944	2.91999	2.17666	3.19957	3.09882	2.30618	3.54135	1.59223	1.85925	2.08696	3.69207	2.92525	2.64846
NOD2	0.176456	1.93411	0.220255	2.35662	0.203893	0.263025	1.24886	-0.272911	0.346965	-0.145757	-0.318491	0.0412357	0.834951	-0.100983	1.67118	0.70292	0.152962	0.261441	-0.0796807	0.486659	0.0724693	0.964364	2.13451	-0.0835086	2.90823	0.0831213	1.37417	2.79354	1.30329	2.52718	1.19998	0.959643	0.0881212	-0.206813	1.43155	-0.300924	-0.273471	-0.219082	-0.0401107	0.902555	1.10418	0.0807809	2.61877	-0.248275	-0.0362333	0.201674	1.27438	1.01813	-0.000183854
NR1H3	2.9553	2.26118	2.11084	1.16852	2.56737	1.41172	2.57069	-0.0587066	2.40717	0.522359	2.20601	2.8537	1.44681	2.017	3.46128	2.59695	2.87708	2.84883	2.85897	1.9423	1.07809	1.99446	3.212	0.987573	0.478266	2.38971	3.03988	1.28883	2.28188	2.67416	1.96721	1.22561	1.96687	1.96188	5.3129	2.01104	1.70519	2.55355	2.39517	3.32388	2.22859	1.68164	1.85022	2.83577	3.27862	3.31114	3.52071	3.45219	2.20816
OLFM4	3.15751	7.51626	-0.589447	-0.136119	-0.466722	1.40548	0.300589	4.35836	1.85132	-0.589447	3.39187	0.501529	6.09897	-0.467468	-0.569055	0.0492298	3.32286	-0.357975	0.0703205	5.3342	1.93624	-0.589447	-0.589447	0.834154	0.579724	2.03107	2.44237	7.53995	-0.563954	-0.506047	7.72036	0.343774	2.58097	-0.107861	0.750884	-0.539679	0.500072	-0.565459	-0.566618	-0.523135	-0.0246536	9.4389	-0.519452	-0.589447	2.69182	-0.511605	-0.4266	-0.44801	-0.51179
PJA2	3.39442	2.66239	3.21459	2.89313	2.13355	3.90117	3.17586	1.6088	2.80361	1.27718	2.82087	3.65491	2.67007	2.46095	3.47071	3.64499	3.19975	2.39897	1.0192	3.04645	2.79435	3.08393	4.32979	1.87336	3.08766	3.01715	2.43705	2.59603	3.01444	4.15708	3.18501	2.87917	2.72611	2.65068	3.84167	1.19366	1.01567	2.76476	3.0916	2.35997	3.73107	3.60441	3.30127	2.01905	2.81494	3.64886	2.88106	3.43155	3.2625
PLA2G10	0.477338	3.1771	-0.395942	0.902613	0.234283	-0.782124	-0.135077	1.83839	1.7528	1.33504	0.324536	5.0146	0.893026	-0.00106505	-0.127572	0.842987	3.0955	1.90027	5.50382	1.91281	3.31896	0.103717	-0.0826691	1.79314	-0.670221	2.15733	1.03834	0.849237	-0.341079	-0.698946	2.42738	0.3909	1.38572	0.587353	-0.782124	2.28138	1.02385	4.61078	1.42689	-0.222282	2.36748	2.27269	-0.782124	3.2935	0.296418	1.30036	-0.40173	-0.552633	-0.0161471
PLA2G3	4.83241	0.372473	-0.135963	0.8368	-0.135963	-0.135963	-0.0777231	-0.135963	-0.135963	-0.0245826	0.147947	-0.135963	3.44468	0.184918	-0.135963	-0.135963	-0.0548008	-0.135963	-0.135963	1.37141	-0.135963	-0.0398706	-0.0582186	-0.103527	0.846814	-0.135963	-0.091301	0.237872	-0.135963	-0.135963	0.18045	-0.0932534	1.01611	-0.135963	0.0670656	-0.135963	-0.135963	-0.109571	-0.135963	0.132357	0.00202674	-0.107708	-0.135963	-0.1194	-0.135963	-0.0412635	-0.135963	-0.108639	-0.135963
PLA2G4A	1.4603	2.03573	0.758848	1.788	1.36986	2.77806	1.25035	0.0488496	2.41017	1.9334	-0.687926	2.98371	3.61528	2.43371	1.56675	2.07538	1.83112	0.189299	-0.351114	3.02292	2.13941	1.2185	4.87917	1.80518	2.83305	2.74764	2.86618	2.88649	1.87393	2.05647	3.15682	3.3339	1.21226	2.49404	3.13796	1.32438	0.626591	2.49565	1.29271	1.4139	2.44847	3.58789	1.44017	1.79779	3.67587	1.79484	2.67778	1.82192	5.99606
PLA2G5	0.424653	0.154228	1.46705	-0.0226394	1.69938	2.73978	1.46606	0.302366	0.34783	0.575146	0.216516	-0.159939	-0.0394896	0.106646	0.961568	0.938195	0.0564181	1.84537	0.203705	1.695	1.38387	-0.0986421	0.832335	0.846906	1.28649	-0.198534	0.565651	0.537409	0.123256	0.41562	0.311942	-0.152314	0.923087	0.0503625	-0.151259	-0.0439816	-0.0779156	-0.120684	-0.0911242	0.979653	1.16967	1.4039	0.252108	-0.154956	0.337946	-0.0712224	0.216516	1.86344	0.141569
PLCG2	1.97996	0.957795	1.73298	1.08237	1.70515	2.11916	0.964171	0.146063	0.610243	1.26459	0.52999	2.4289	0.166027	0.768932	2.06154	1.75737	2.37482	1.53801	1.73256	0.903531	1.551	2.91772	1.87448	0.847097	0.290589	-0.196079	1.70632	0.381973	0.54943	2.00782	1.68172	-0.825639	7.30463	1.88251	1.82745	0.622179	0.905003	2.00139	2.7675	1.00288	0.335223	1.35457	-0.247186	1.40674	2.35658	1.02298	0.935734	5.30823	1.82709
PLSCR1	2.91656	3.29986	3.34542	3.74613	3.02637	2.23163	3.98309	0.948694	3.04858	2.28931	1.6416	3.63153	4.70675	3.26176	4.10759	3.57567	2.77477	2.82861	0.916193	3.87117	2.90776	2.96313	3.34278	2.35488	2.85766	2.73312	4.52287	3.62073	4.54219	3.89904	3.57858	3.66057	2.72676	2.35453	3.9549	1.71462	0.89224	2.95959	4.12032	2.66655	3.22993	2.89057	4.00079	2.02407	3.15099	3.48217	3.21138	3.43014	3.28411
PODXL	3.17438	1.98357	2.78034	1.61322	2.92887	3.1212	4.04984	1.51414	2.22264	1.48254	2.10712	2.13424	3.94442	2.60294	5.38135	2.93237	2.90039	2.49428	0.884705	2.41485	2.06309	2.57675	2.60443	1.65387	2.21047	2.64072	2.84046	1.9771	2.01001	3.76662	2.73912	2.14738	2.79272	3.23036	2.22164	1.43401	1.64874	2.01273	3.18588	2.21741	1.79077	2.35386	2.49575	1.25682	1.9803	3.97622	4.90306	2.67457	2.23349
PRKCE	0.548782	1.05471	1.83005	0.588317	0.740195	1.23133	0.452803	0.555044	0.796734	0.62605	1.01696	1.58074	1.40646	1.93407	1.57655	1.16513	1.6422	-0.0057126	-0.0147128	1.33057	1.70844	1.39534	2.22711	1.11524	0.392263	0.977749	0.901354	1.66651	0.620065	1.0624	1.5793	1.27983	0.0153202	1.45209	0.56876	0.933745	0.398022	0.980326	2.34438	0.649739	1.24065	1.34796	1.3364	0.624029	1.52897	2.68002	1.60305	1.75473	0.624337
PTPRC	2.29049	1.01637	1.38776	0.0415065	1.31782	1.05816	2.70887	0.732626	0.825583	0.144247	-0.289071	1.1878	1.70992	0.0158833	4.44823	2.73691	1.27696	1.06666	-0.052647	2.99129	1.31746	0.40273	2.67588	0.512568	0.77613	1.28484	2.78657	0.73338	3.10593	3.8986	2.62516	0.625791	0.421299	0.96586	4.48163	-0.07898	-0.127849	0.0708327	0.56453	1.71738	1.97413	1.88364	2.30851	-0.276865	0.668828	1.3999	2.96271	5.28211	0.56119
PTX3	0.862166	-0.0610202	0.503038	-0.165076	2.131	1.07507	0.843957	0.467522	-0.113092	-0.128583	-0.101787	0.557461	-0.190279	-0.237086	3.73179	0.603584	0.636469	3.05645	-0.329842	0.658093	1.28322	0.306677	0.383615	0.0852923	0.979559	0.466746	0.238475	-0.278425	-0.0314017	3.52477	0.917679	-0.170403	0.425146	0.530682	3.16423	0.0651666	-0.354136	-0.128938	0.0315554	2.09571	0.427401	0.120238	3.86707	-0.271847	-0.222323	0.0976662	4.24237	1.80498	1.81751
PYCARD	5.22729	2.97227	2.67098	3.23046	4.19461	2.80281	3.53589	2.81479	1.67482	3.77424	1.42539	4.14741	4.18026	2.62959	3.3888	2.66211	4.04844	3.48676	5.75848	3.14498	3.58631	2.09388	3.03818	3.38101	2.77348	3.54473	4.0965	2.40343	3.74397	2.78081	3.67307	3.56251	2.9696	1.98582	3.93542	2.83854	3.84038	4.33906	1.97729	4.4072	3.68918	3.3484	3.01906	3.45469	2.73475	-0.0172159	4.28438	3.14964	0.949662
RAB27A	1.84074	2.11999	1.11914	2.53789	1.6906	2.6676	2.58738	0.31277	1.76893	1.20417	2.00875	1.50354	2.31876	0.95038	3.15078	1.89169	2.2565	2.24178	0.815347	2.37623	1.73879	2.81394	2.26412	1.23305	2.17878	2.18233	1.77521	3.05948	2.64456	3.42975	2.765	2.49377	1.53491	1.09205	2.99716	1.06397	0.336188	1.02442	2.16786	3.12343	2.53819	2.2456	2.32441	0.451916	1.326	1.96819	2.68849	3.22598	1.73123
RAB31	0.910408	2.02004	2.96525	4.88486	3.06024	4.92509	4.88614	0.365204	2.87719	2.26698	2.9824	3.0164	3.58929	1.25903	4.51831	3.73955	3.44455	4.33347	2.0354	2.88667	2.30677	1.36096	3.85223	1.94401	3.45966	0.959684	3.17449	2.52265	4.40432	5.59497	3.26615	3.53964	1.80642	1.83473	3.68653	1.51949	0.820408	2.54458	1.6761	4.23182	3.9287	2.67875	5.18795	1.55755	1.79061	2.72064	4.41567	2.8367	2.61589
RAC1	5.29718	4.93564	4.45394	4.96098	5.10005	4.77486	5.02009	3.16867	4.71743	3.84862	4.8557	5.38036	5.3103	4.24468	5.45658	5.08729	5.40305	5.23983	5.05724	4.82878	5.02591	4.80237	5.01373	4.86587	4.21	5.64218	4.93046	5.89539	5.06278	5.50148	5.80037	5.10164	4.60194	4.57044	4.78707	5.64501	4.91573	5.44116	5.18877	4.71955	5.14013	5.41695	5.03592	4.24127	4.85206	4.2697	5.69453	4.02795	5.55585
RORA	0.102585	0.197305	1.40796	0.2846	0.222422	1.92301	0.778135	-0.0677219	1.36273	0.27437	0.0244929	0.650987	0.341129	-0.0841199	1.53403	1.35679	0.307085	1.24071	-0.0711752	1.21933	0.491506	0.192186	2.27542	0.737901	0.177155	0.132071	0.930214	1.59619	0.289118	1.28266	0.540476	0.154278	0.275369	0.331455	1.0416	-0.107374	-0.204481	0.141149	2.58724	-0.135156	0.655981	0.831468	0.411003	-0.0515521	0.190423	1.71914	-0.113336	0.811057	0.495288
RRAGA	5.09382	3.67941	3.58859	2.9232	4.08636	4.40227	4.35809	2.8602	4.36598	3.57455	3.78147	4.79742	6.75871	4.27548	4.11871	3.73598	3.7595	4.44961	3.04745	4.1796	3.07196	3.84788	4.21225	2.58865	3.94225	3.93699	3.90101	4.19913	3.82004	4.13438	4.29273	4.09998	4.63561	3.13039	4.96404	3.54474	2.777	4.71288	4.86069	4.85279	4.11716	3.75738	5.2808	3.74682	3.39749	3.26477	4.72764	3.97348	3.67829
SBNO2	3.9235	2.43755	2.83967	3.59603	3.24366	3.47364	3.46475	1.23029	3.34727	2.17767	2.20567	4.07043	3.50719	2.72016	4.3513	3.42262	4.00354	3.86059	3.09692	3.55939	3.72475	2.84243	3.56779	2.72766	3.44492	3.17595	3.43884	3.87638	4.12946	3.86502	4.24235	2.7927	3.78763	3.1637	3.60763	2.63374	2.25194	3.14574	3.71587	3.46964	4.03907	2.8747	4.30161	1.87532	3.06441	3.00093	3.17355	3.29153	3.05162
SCARB1	3.33568	2.87037	2.27347	2.44705	2.06236	2.11704	2.38315	0.619278	4.31197	1.59792	2.15826	1.91834	2.51751	3.3303	3.08491	2.79926	2.88938	4.12654	1.91312	2.66152	3.10915	2.87319	2.70801	1.56794	1.31352	1.74641	1.37723	0.823125	2.67707	2.79405	2.63794	4.77957	3.47992	2.45497	4.32823	2.1785	1.33633	1.8129	2.18241	3.36405	2.46843	1.31462	2.32683	1.4115	2.55391	1.9287	4.08704	3.30867	3.27571
SFTPD	0.600038	0.00766985	0.0804311	0.274413	-0.0499488	-0.0077252	-0.145016	-0.045285	1.2106	0.156965	0.0966702	0.121467	0.0414267	-0.14778	0.694066	0.389041	0.116507	0.812978	0.0241375	2.52622	0.0174076	-0.180185	0.22258	-0.0421855	0.780219	-0.0218963	-0.201593	1.52372	0.434097	0.539125	0.356551	0.162049	0.0932009	-0.132955	0.452721	-0.148381	-0.191715	0.279985	0.064284	-0.130698	0.49832	0.191671	0.0319784	-0.0788701	-0.0121433	-0.105563	-0.201593	-0.098952	0.269506
SHPK	1.61174	0.758155	0.985447	0.916063	1.81023	0.944979	1.32226	0.430188	0.441731	0.674234	1.60825	1.25202	0.598079	-0.177335	0.758415	0.763681	2.49052	1.38607	2.01569	1.06262	1.07115	1.60471	1.5208	1.01747	2.20813	1.11843	1.35075	1.72481	1.3643	1.33788	1.3577	0.589351	1.51136	1.25916	1.06248	2.04475	0.632022	1.97932	2.23624	2.32368	0.385463	1.19936	1.36905	0.407031	0.877355	0.403301	1.15234	0.675659	1.01607
SIRPA	1.03443	1.71775	2.22635	0.812257	2.73554	3.15135	4.09078	0.88809	2.00093	1.11949	2.66984	1.35511	1.82723	-0.196647	4.37688	2.93312	2.36752	3.05912	1.48524	2.21088	1.91631	1.03429	1.94202	2.34111	1.62869	1.66393	2.97003	1.31833	3.15082	5.26036	3.23776	3.72535	1.50408	0.985835	4.47401	0.400763	1.49548	0.645553	0.781797	3.93677	3.80315	1.99589	4.55756	-0.415143	0.90558	0.980398	3.99297	3.32539	1.73914
SIRPG	1.75666	1.09719	0.445951	0.366389	0.809355	-0.046552	2.0829	0.286804	0.719331	0.21409	-0.0496878	0.45941	0.605476	-0.263586	2.94958	2.0989	0.605429	0.697941	1.11728	1.97555	0.591105	1.08308	0.498631	0.450564	0.0834992	0.463807	1.88131	-0.0162467	2.51037	3.4892	1.1686	1.14532	0.0360401	0.364635	3.27034	0.262321	0.358299	-0.141648	0.0393357	0.530081	0.859119	1.21568	1.6899	-0.18507	-0.134757	-0.0647835	0.687965	3.68902	0.0125335
SLC11A1	-0.0666503	-0.0363287	1.399	1.33691	1.74429	1.90103	1.94705	-0.318599	0.833501	0.663752	-0.219947	0.486836	1.50457	1.62297	2.6931	1.37966	1.11276	2.92362	1.00753	0.695032	0.519355	0.12719	2.13219	0.460947	0.440269	-0.120082	2.53795	1.27524	3.03248	2.10863	1.76312	1.45212	1.07387	-0.00509971	2.08036	0.00376257	-0.209502	0.317606	0.077288	3.25343	2.66244	-0.201348	1.57891	0.320036	0.437729	0.825089	4.18063	1.19822	0.950507
SNCA	-0.198409	0.333523	-0.0124134	-0.0789513	0.180462	0.593483	0.412156	0.0822485	0.334003	2.9113	1.42642	0.207916	2.81141	-0.148577	0.579507	0.375442	0.00995816	0.196436	-0.140299	0.348383	2.65497	-0.0942433	0.129444	-0.0162662	0.695271	-0.153661	0.0291375	-0.228088	0.140998	1.51755	1.11582	-0.320322	2.92939	0.134041	-0.112405	0.835581	0.0737067	-0.0132455	0.443544	0.486136	0.175785	0.0562574	0.0506203	-0.0883915	-0.0325301	0.013633	0.509269	0.498036	2.43825
SNX3	5.01785	4.33386	4.07186	4.69912	4.06022	4.58443	4.96162	2.88453	4.58078	3.36003	4.56451	4.83818	3.94708	3.85267	4.41635	4.52853	4.47575	4.34267	2.95601	4.3384	3.89018	4.89689	4.46743	3.64127	4.79975	4.48258	4.68935	4.47343	4.99814	5.0868	4.63326	4.43907	4.57343	4.10322	5.27291	3.82179	2.91745	4.51586	4.56235	4.93326	4.58885	4.17474	4.73134	3.45023	4.60959	5.03573	4.93099	4.86931	4.71064
SOD1	5.47701	3.73124	4.85097	4.62543	4.96861	4.25983	4.31197	4.00814	4.79439	4.56502	6.00969	4.8967	4.45338	5.12585	4.96952	4.9821	5.12456	5.69676	4.78297	4.35917	5.02853	5.51847	4.76765	4.28888	4.34636	5.12085	4.98826	4.76486	5.08527	5.00972	4.74395	4.8427	6.1623	4.58179	4.94887	5.40862	3.86429	4.89102	5.51923	5.38242	5.56674	4.14326	3.89243	3.84841	4.66386	4.01448	5.39286	4.88554	5.52488
SPACA3	-0.038635	0.102477	-0.038635	-0.038635	0.103995	0.209705	-0.038635	0.187646	0.533445	0.00198134	-0.038635	-0.038635	0.0668038	-0.038635	0.0542251	-0.038635	-0.038635	0.0440224	0.0330444	-0.038635	0.240997	0.157115	-0.0182574	0.093547	0.0151081	0.00586376	0.297484	-0.038635	-0.038635	-0.038635	0.0938749	-0.038635	0.0205748	0.123881	-0.038635	-0.038635	-0.00665128	-0.038635	0.0142918	-0.038635	-0.0106929	-0.038635	-0.038635	-0.0038064	-0.038635	0.00676398	-0.038635	0.073267	-0.038635
SPHK1	2.06813	1.86738	2.01849	5.11536	3.31822	3.84746	4.39028	-0.237159	1.81494	1.23644	2.3722	0.641013	1.67647	0.605121	3.31279	2.299	0.199768	3.68355	1.05257	1.82098	1.54315	0.387384	1.83342	1.32153	3.0884	0.355538	2.38323	1.93631	4.85948	2.83265	2.50345	4.25132	1.55193	0.293604	2.54672	0.978948	-0.253256	-0.0529292	0.654524	5.1213	2.33034	0.481797	3.58745	-0.516634	0.180005	0.368239	2.92611	2.36907	2.84335
SUCNR1	0.295019	0.0683096	0.299342	-0.147559	0.0201252	-0.0993796	1.06664	-0.168737	0.325657	0.318991	-0.186279	0.203659	0.0140389	-0.144319	2.54806	0.853798	0.0700094	0.0276647	-0.149291	0.77561	-0.124858	-0.151785	0.206704	0.0359839	0.0873101	-0.0665717	0.8468	0.155914	0.676688	1.83659	0.609469	0.199756	3.99114	0.252235	2.63523	-0.113884	-0.130704	-0.103535	-0.150809	1.13223	0.643303	0.416765	1.25266	-0.12401	-0.0681848	0.52159	1.48917	0.45639	0.00565225
SYK	4.08556	3.26961	2.16571	3.28394	2.0824	1.52838	3.35156	1.50187	1.62653	1.96336	-0.535952	3.06189	3.24788	1.89394	3.913	2.78365	2.39873	2.36128	2.20801	2.28458	2.7683	2.56551	2.34678	1.5628	3.29517	2.48371	2.94588	4.08845	2.55088	3.03548	3.78999	-0.155219	3.48626	2.05188	3.37713	2.48845	1.63154	3.42846	3.4503	3.05819	3.88076	3.42358	1.22891	1.9427	1.61665	2.08892	2.67436	4.90643	-0.0202148
SYT11	1.40185	3.10476	1.72718	-0.0570727	1.82742	3.55723	2.59834	0.105443	0.718924	0.0695934	0.0644565	0.735372	1.14734	0.615246	2.90076	2.07991	0.645853	2.2759	0.212766	1.98002	1.68468	0.737237	1.86304	0.894536	0.58978	0.382295	1.61136	0.659164	1.50865	4.94138	1.89424	0.171759	1.77284	1.56277	2.61884	0.281956	-0.0610982	0.725614	1.48551	1.90836	1.62082	2.28633	1.15168	-0.150082	1.12531	1.61453	1.86988	3.25246	0.727494
SYT7	-0.849975	2.32954	3.72683	1.18026	1.18722	3.35903	0.80126	1.91637	0.806285	0.0723593	4.00133	-0.0135677	4.32642	2.70381	1.52418	1.75918	2.48485	0.65751	-0.429361	-0.181082	2.985	2.8396	3.30558	2.23879	0.735093	1.32957	1.514	3.28256	-0.683121	0.13301	2.49367	0.478878	-0.145157	2.74924	-0.0663386	0.511047	0.0938328	1.19985	1.48285	1.23838	2.405	2.85875	0.433309	-0.430741	4.24584	1.79982	1.22128	0.10983	1.99191
TGM2	1.43841	2.55186	4.04999	0.999043	4.38838	5.62154	6.56974	1.35055	2.40869	0.895009	1.66951	2.18331	3.74698	2.29594	7.50627	4.72291	2.31104	3.10609	2.67659	4.63725	4.56213	1.71087	3.8229	3.7443	2.59664	1.82023	3.6438	0.50736	2.86032	4.49054	3.85689	6.00787	1.63644	2.55947	4.29748	1.57972	1.51089	1.78398	1.59465	2.42855	5.02629	4.21153	5.17338	0.954207	5.17179	2.10155	5.94022	4.90158	1.17545
THBS1	1.91896	3.03767	3.81049	2.49445	4.2389	5.53508	5.63106	1.41854	1.78792	3.03147	1.59508	2.28087	2.32411	1.40205	5.42247	4.93231	1.48972	4.27975	1.36879	4.71669	2.90089	2.06012	5.55311	2.5983	3.2311	1.34868	3.52138	0.474728	4.21833	4.16717	4.29625	5.10797	2.6027	2.94433	1.18651	0.976932	0.879883	1.90062	3.06148	3.3933	3.80606	3.95168	5.34698	2.08024	3.39523	3.37556	3.64025	4.11284	4.40904
TICAM1	3.63472	2.82139	2.6107	3.51652	2.79331	2.98034	3.6644	0.797032	2.7374	2.64157	2.34199	3.34545	2.32851	2.91637	3.31357	2.63984	3.22624	3.90744	2.49288	3.43707	3.77719	2.90731	2.65435	2.03602	3.62614	3.06861	3.42454	2.83082	3.95646	2.94147	3.46305	2.54394	2.89316	2.32622	2.53418	2.9926	2.37938	3.05158	4.41194	2.11355	3.09101	3.23114	3.28675	1.92477	3.38384	1.83016	2.32032	3.03017	3.34263
TLR1	3.10736	0.567724	0.574538	0.824039	0.584399	1.18562	1.69979	-0.272894	0.996106	-0.21372	-0.339307	1.08535	2.41349	-0.224618	2.74616	1.523	0.307231	0.653067	0.084922	1.36568	0.646977	-0.157377	1.15607	-0.0729746	1.52123	-0.12379	1.27451	0.574063	0.877464	2.67771	1.51537	0.0786923	0.665645	0.0208969	2.67079	0.417248	-0.276379	0.486368	1.41447	1.51713	1.92937	0.805524	1.2693	0.078376	-0.00558235	1.19921	2.91345	2.25754	0.102338
TLR2	1.74968	0.794097	0.914543	3.00339	1.22795	1.43098	2.2929	-0.0336541	1.65247	1.18445	-0.394762	2.32382	1.63334	0.694304	3.7258	1.65234	2.83008	2.10317	1.11398	2.34232	1.76547	0.352656	1.75713	0.745665	4.08271	1.69448	2.11316	0.424823	3.5409	3.21869	2.54731	0.840417	0.884274	0.0352043	3.50416	1.47593	-0.03824	1.43828	1.86952	2.79619	2.26505	1.13127	4.72524	0.911031	0.12396	0.70611	3.10914	1.6485	1.12276
TLR3	-0.076897	1.29991	0.380023	2.20018	0.369831	1.29628	1.23064	-0.008281	1.85184	0.668277	-0.322904	2.74817	2.14749	0.0899803	2.23832	1.59112	2.00953	1.16741	0.890155	2.65894	2.0344	-0.202033	0.814581	0.51008	1.9461	1.94181	1.31665	0.971149	2.87578	1.39681	2.01729	-0.152914	0.0147106	0.15615	1.67891	1.60124	-0.10683	2.16142	1.73787	0.85895	1.49129	2.3099	1.63049	0.941381	1.47252	1.11284	1.34873	0.642103	0.680041
TLR4	0.403125	1.06919	0.610927	-0.162937	0.955357	1.14075	1.61289	0.0799063	0.398458	0.920691	-0.240141	2.30907	0.122263	0.309242	2.86611	1.68674	0.878521	0.915881	1.43047	0.817844	0.484756	-0.0561768	1.53241	0.133934	0.0273433	0.939592	1.47312	0.145062	0.725848	2.32155	1.44464	-0.0580445	-0.114826	1.59432	2.98473	0.421845	0.792761	2.15412	1.97342	1.87098	0.8689	1.68324	0.671003	2.1073	0.341693	2.30882	2.37961	2.38461	0.065096
TLR6	1.99283	0.0180476	0.326089	0.823531	0.325188	0.731318	1.43476	-0.133395	0.236464	-0.0448445	-0.231905	0.0139829	1.58484	-0.0842361	1.53001	0.616487	0.0721381	0.806736	0.0146161	0.632194	0.728576	0.0147065	0.954661	0.109329	2.06105	-0.0459871	0.57652	0.298415	0.286371	1.5592	1.59005	0.405244	0.652987	-0.0619088	1.7195	0.264754	-0.0329146	-0.205284	0.0760912	1.09061	1.40034	0.0515559	0.898816	0.185653	-0.0414235	0.698115	1.73773	2.55631	-0.108606
TM2D1	2.31222	1.84656	2.08832	2.30022	2.26397	1.9614	2.07994	0.249247	2.46201	1.33505	1.76792	3.04108	2.72735	3.17601	2.52295	2.2699	2.55547	2.45595	0.264456	1.98009	2.80212	2.24332	2.68399	1.42111	1.70013	2.45754	2.05548	2.65224	2.54906	2.27752	2.89179	1.81149	2.47359	2.28973	2.22113	2.00962	0.386831	2.50203	2.41153	1.38298	3.13497	1.7502	2.58968	1.32585	2.04173	3.23328	2.29897	1.87554	2.9348
TM2D2	2.64691	2.77903	1.77325	2.34607	3.34269	3.12439	3.67158	1.13336	2.88188	2.2201	2.90817	3.06202	4.37799	2.48027	2.61345	2.81969	2.39376	3.42201	2.27158	3.20616	2.11145	2.45227	3.33035	2.67911	3.27307	2.63779	2.79691	1.97158	3.15247	2.75632	3.23308	2.75177	2.39197	1.82762	2.89	2.50132	0.866725	3.09851	3.14623	3.00574	2.76814	2.69146	2.5218	1.65741	3.08541	2.15994	3.97749	2.19164	3.19184
TM2D3	1.68138	2.33354	1.75211	2.06591	1.61644	1.99076	1.72519	0.978402	2.53267	1.18657	1.98093	2.68723	2.57357	1.23331	2.3228	1.56215	2.61519	1.45592	1.1128	2.34728	1.91788	2.07502	2.31479	1.34597	1.36749	1.85379	2.23686	2.36936	2.08971	2.01926	1.93464	1.96536	1.91894	1.82092	2.21333	1.90037	0.867584	2.19437	2.72773	1.64278	2.28288	1.7844	1.59774	1.29226	1.72202	1.45028	1.79084	1.76083	1.88861
TNF	0.556438	0.34329	0.0814019	-0.322953	0.379196	0.00811331	1.13215	-0.323984	0.315182	-0.014157	-0.0999932	1.44031	2.46445	1.07419	0.695198	0.349709	0.172706	2.29154	0.649893	1.69026	-0.119159	0.313837	0.091438	0.168534	0.892242	-0.22177	0.622634	0.353101	0.861996	0.60122	1.51636	0.0223616	2.23387	-0.256253	1.81698	-0.140603	-0.0466293	0.371588	-0.0347765	1.92357	0.176712	0.386567	4.55089	-0.351927	0.257825	0.194887	0.721063	1.21053	-0.129443
TNIP2	2.94095	3.41843	3.51947	2.8559	3.57238	3.51842	3.91304	1.92399	3.17203	3.23036	3.27459	3.45724	3.81273	3.25992	3.29945	3.34407	3.87156	4.16694	3.21114	3.1229	3.58677	3.13363	2.90849	2.68789	3.13591	3.08048	3.26535	3.70141	3.45293	3.39213	3.4849	3.60522	3.66558	3.12551	3.24452	3.91431	2.52324	3.59526	3.58405	3.84342	3.61488	2.77749	4.5614	2.53752	2.7142	2.63994	3.91951	3.44999	3.12241
TREM2	0.735666	1.84416	2.91371	0.61207	1.95311	3.49559	3.84088	0.291958	1.93004	1.52096	0.355413	1.51907	1.68993	-0.0575329	4.47457	4.00982	1.86776	3.53481	2.11252	3.24165	1.35987	0.255838	2.07872	0.554918	2.16239	1.59059	3.56452	2.77812	3.24554	4.74138	2.54602	2.89677	2.00114	0.590848	4.15124	2.0461	0.682589	1.60922	0.870811	3.05461	2.72154	1.79354	2.12816	0.0845908	0.67401	2.06212	5.71324	2.73143	0.898454
TRPV1	1.36375	0.877886	1.20202	0.221853	0.556941	0.61375	1.05153	0.583478	1.42374	0.995702	1.04384	1.58495	1.93948	1.69055	1.0175	1.67019	1.42201	1.2865	1.23407	0.813159	0.299502	1.33034	0.620736	1.48749	-0.207083	0.425706	0.983585	0.0773897	0.917659	1.03199	0.524232	0.962881	1.25434	1.74872	1.32794	1.41292	0.322467	1.16783	1.56806	1.22281	1.54774	0.144389	1.4481	1.22542	1.28021	1.60188	0.658993	1.41307	0.604427
TUB	1.15977	0.134702	0.883895	-0.0201426	0.338322	2.43369	0.579925	0.195197	0.381325	-0.0310695	2.29975	0.483997	0.924866	1.07469	0.806152	0.583627	0.529568	0.427383	0.0789959	0.956239	1.27109	-0.207637	1.27432	0.427266	0.529998	0.73127	-0.196734	0.659672	-0.305136	1.68522	0.206898	0.168209	0.761346	0.164902	0.97874	-0.286967	-0.306019	-0.0758346	0.545219	-0.325163	0.562388	0.479065	-0.163452	0.232734	0.303572	-0.153922	-0.273363	1.59411	1.40662
TYROBP	3.54061	3.11754	3.54089	2.33755	4.12721	4.25528	5.24613	1.17155	3.16244	2.44886	0.89223	2.845	3.5067	1.57362	6.15802	4.87101	2.87908	4.77005	3.86413	4.33214	2.19428	1.10918	2.64663	1.87518	3.08961	2.11991	5.45836	3.38735	4.93971	6.37604	4.21436	3.40071	3.19401	2.33502	6.65107	2.94672	1.99336	2.54428	2.27077	7.09402	4.48573	3.41021	4.07171	0.82912	1.78326	2.29981	7.54896	4.77493	2.23978
VSIG4	1.90617	0.740995	2.16664	-0.214104	2.67404	2.94738	2.76475	-0.416941	1.35135	0.378854	-0.13983	1.38638	1.60574	-0.209606	5.92865	3.27957	1.51158	4.02909	0.778834	2.89659	0.456677	0.367845	2.18523	0.135037	1.18344	-0.148503	3.95931	0.810313	3.48848	5.96365	3.0922	1.67317	1.14764	1.11182	5.88173	0.603212	-0.390119	0.987756	0.350422	6.52749	1.97961	1.89236	3.14003	-0.496106	0.330815	1.56535	6.14051	3.62201	1.27706
WASF2	4.46214	3.1342	2.58839	3.9937	2.61109	3.94366	3.86975	1.48029	2.7695	1.65813	3.22561	2.48289	4.30455	3.35665	3.48467	3.61429	4.09331	3.24231	2.21376	2.96979	3.0269	2.96715	3.39212	2.34032	4.29825	3.2817	2.3325	4.69623	3.06362	4.1589	4.34528	3.636	3.44311	2.74565	3.57272	3.16759	1.79488	2.11115	2.35203	3.60508	4.62582	3.75089	4.8207	1.9068	3.32578	3.78563	2.9885	4.00077	4.52164
WNT5A	5.18776	1.80741	4.10414	-0.0550059	0.747016	3.50072	2.31317	2.08741	3.73309	1.07529	0.940409	3.01502	1.86772	3.78505	1.0254	1.99595	3.96573	2.15463	0.87705	3.65768	3.71137	0.282957	3.32038	2.00339	3.38222	1.9749	5.39295	5.00794	0.269834	3.3757	4.87271	1.26162	3.23864	3.55105	3.00528	3.08385	2.24952	2.60479	1.00139	1.29251	3.49324	3.95125	1.80472	0.628136	2.48733	5.59671	1.77712	1.11844	5.57358
ZC3H12A	0.901454	3.02957	3.38628	2.20268	3.33181	1.9002	2.77983	0.721421	3.05776	2.09885	1.59357	5.1533	2.21876	4.72493	3.38224	1.44376	3.78293	3.68213	3.57907	3.33822	2.83013	4.14605	4.02366	3.10755	3.57153	1.72311	3.78668	2.92105	3.04914	1.61967	4.07187	1.99588	3.20271	2.8637	1.80287	2.28493	2.75459	2.76299	3.12418	1.60244	2.21903	4.16552	5.14822	2.89489	3.86109	2.44425	1.61469	1.71371	1.68612
SPI1	2.23489	1.79338	2.39822	0.985784	2.82156	2.77786	3.97106	0.746456	1.96719	1.44854	0.201299	2.39275	3.1057	0.883003	4.81706	3.43836	2.017	3.20104	2.48651	2.97344	1.73745	0.417645	1.29148	1.31879	1.97166	1.18025	4.06118	2.15895	3.17984	4.80314	3.15247	2.28475	2.29509	1.44969	5.06439	1.68852	1.11123	1.48374	1.20521	5.35754	3.0341	2.18443	3.25348	0.242169	1.16817	1.18816	5.12665	4.89933	0.922825
ITGAL	1.70612	0.911179	0.755997	-0.0497964	0.934529	0.0765275	2.30181	0.211173	0.568598	0.0358373	-0.349211	0.429867	1.33468	0.712467	3.25434	1.8881	1.14242	0.96374	1.37567	2.40145	0.745648	0.281263	0.553869	0.676922	0.187354	0.0638078	2.14112	0.366368	2.16477	3.6959	1.52754	0.539684	0.474018	0.746358	3.76797	-0.0620544	-0.101045	-0.176994	0.398958	2.10711	0.760705	1.19187	1.27543	0.0854166	0.00136783	2.12212	1.3178	4.41428	-0.191371
ICAM1	6.0987	2.40209	2.07991	3.16907	2.24661	2.9196	4.21307	0.555041	2.10624	1.0553	2.10493	3.15896	4.41171	1.7721	4.85926	3.15862	1.8862	3.85758	0.864449	3.51629	1.61472	1.76375	2.75188	1.60522	2.9026	0.886937	3.2249	1.39458	4.6584	4.78779	3.17332	4.07772	2.53989	1.10586	4.62271	0.412705	0.760379	0.974041	1.60974	2.80973	3.09048	3.08726	4.91221	-0.345665	2.045	1.24568	3.87892	3.96279	2.26976
PIK3R5	0.517453	0.552361	0.929615	0.230373	0.971317	0.900796	1.62481	0.0406708	0.224584	0.122413	-0.0162338	0.57096	0.525294	0.286346	2.60575	1.85148	0.571416	1.27426	0.292606	1.24213	0.37529	0.0541937	1.11451	0.21807	0.219806	-0.0808166	1.73444	0.53486	1.46615	2.60673	1.3577	0.226931	0.640267	0.355493	2.79749	0.043681	-0.016834	0.0670775	0.223132	2.01069	1.01666	0.934566	0.910149	-0.118879	0.230717	0.749954	2.02116	2.32606	0.207174
MYO9B	3.02357	2.44606	3.04726	2.15238	3.18763	3.65375	3.56976	1.57197	2.60534	2.10735	2.88915	2.66934	2.28139	2.87025	3.73	3.34261	3.2868	3.11404	3.07007	2.89052	3.49037	3.06826	3.04048	2.47611	2.2876	2.57694	2.97957	3.77832	2.7651	3.78181	3.01711	2.38446	2.21288	2.55393	3.20117	2.46468	2.07448	2.54408	2.88306	2.81006	2.93378	2.51479	3.38088	2.01184	2.88755	2.97271	2.71236	3.7765	2.84873
MGAT1	2.41608	4.54161	3.55311	2.82228	4.27206	3.8477	3.29706	1.72193	5.00398	3.46837	3.14322	3.78834	2.35579	4.68711	3.79825	4.66426	4.42035	4.38995	3.96304	3.39625	3.2271	4.74012	3.51193	3.19665	2.64414	3.52782	3.49956	3.4694	3.13291	3.71899	3.72311	2.53543	2.94685	4.29512	4.36712	3.72695	3.14762	3.39831	5.38508	3.54795	3.59477	4.05303	2.89103	2.55618	3.36556	3.82167	3.31334	3.318	3.05849
BCL6	1.27194	3.59304	3.35411	2.61291	2.73115	2.90694	1.92634	1.73696	3.44753	2.023	1.43185	4.12702	2.90268	4.45629	2.43168	2.78126	4.09973	3.17482	3.03719	4.30377	4.27974	3.76721	3.8939	2.17685	2.81913	3.71275	3.21633	3.62497	2.59263	3.37713	3.16933	1.62571	2.46809	3.42059	4.7478	3.05229	2.76618	3.28998	3.01328	1.84147	4.00142	2.70204	1.93894	3.02455	2.51151	3.18688	2.99655	3.77788	3.40537
POU2F2	0.321757	0.449841	0.663569	-0.0754946	1.01268	0.641842	1.51242	0.63839	0.473205	0.404539	-0.152313	0.512732	1.39376	0.844372	1.80489	1.09492	0.806497	0.940961	1.40579	0.694656	0.76442	0.267915	0.757356	1.45958	0.543206	0.218243	0.841842	0.673212	0.446685	1.60222	1.24358	0.461393	0.448846	0.397145	1.33438	0.426601	0.182667	0.0950304	0.0778982	1.42041	0.828122	0.799074	2.03104	0.245579	0.795303	0.472194	0.828082	4.6924	0.651627
WDR81	2.56487	1.90053	1.98082	1.73244	1.78133	3.11089	2.34186	0.406679	1.69824	0.870152	2.53794	2.29592	2.737	2.35995	2.58765	2.99853	2.89856	2.55688	1.03511	2.03293	2.04277	1.96456	2.0392	1.76209	2.4022	1.28224	1.46305	2.5594	1.85784	3.20573	2.24032	1.98481	2.12217	2.41906	2.69189	1.82485	0.83368	2.18649	2.43966	2.90205	1.87692	1.91594	3.04253	1.1975	1.82216	2.61567	1.8142	2.67788	1.8247
RHOH	1.10956	0.464138	0.397439	0.132665	0.702525	0.305053	1.4391	0.383219	0.303846	-0.0193894	-0.164228	0.24523	0.562484	-0.0804741	2.23301	1.09839	0.423659	0.661022	0.463906	1.49429	0.78204	0.71271	0.843568	0.270611	0.0720616	0.0443808	1.32708	0.0785679	1.82264	2.21544	1.36031	0.472649	0.962249	0.186124	2.03661	0.0182515	-0.171192	-0.0327381	0.0462421	0.0491968	0.42967	1.02739	1.08914	-0.203395	0.134541	-0.0260438	0.704963	4.51007	0.0228361
STK4	1.95825	2.41736	2.41734	1.82304	1.7965	2.36543	2.23286	1.48537	1.86316	1.45622	2.20573	2.84336	1.81774	2.13354	3.1828	2.85691	2.63759	2.36464	1.13111	3.06629	3.72709	2.36972	3.33973	1.38719	1.91386	2.30086	2.38286	3.07511	2.42417	2.94286	2.36094	2.4515	1.68944	1.85092	2.82161	1.69275	1.5218	1.9705	2.58634	1.99353	2.43862	2.45149	3.94059	1.59335	2.85419	2.85297	2.67916	3.50643	2.4881
GNAI2	3.69893	4.63995	3.64709	3.02515	3.89834	4.5412	4.8166	2.58542	3.71831	2.91232	3.32773	4.45258	3.72988	4.32518	4.69548	4.4278	4.36547	4.46979	3.72609	3.48548	4.48827	3.8013	3.75075	3.28823	4.11235	4.17154	4.31736	4.02619	4.04919	5.55987	4.13249	3.90374	4.20669	3.62126	5.0702	3.94418	3.44757	4.56331	3.91722	5.20015	3.96116	3.74801	4.54995	3.38482	4.11553	3.27905	4.48951	4.93167	3.89037
QPCTL	2.88657	2.36998	2.84049	2.61301	2.87003	2.29034	2.43883	1.69411	2.4306	2.17868	2.47746	2.42304	3.33379	3.04121	2.25751	2.5765	2.70773	2.52535	2.29554	1.85141	1.99809	3.15027	2.31515	2.59449	0.990249	2.22595	2.84153	1.5739	2.23945	2.95772	2.49935	3.41439	2.2081	2.85265	3.86932	3.0846	1.49177	2.67053	2.67028	2.94883	2.47905	1.64499	2.67847	1.8969	2.28284	1.54174	3.23318	2.42518	2.79243
KLF6	3.19949	3.28521	4.38171	4.11233	3.07757	4.21906	4.22953	2.07259	3.32439	2.60765	3.1235	3.02759	2.9697	4.74251	4.14314	3.87711	2.38049	4.05904	2.71823	4.45406	2.98336	4.58212	5.09009	2.87891	3.58784	3.15012	3.33641	3.81967	4.39973	4.15168	3.29721	4.18982	3.56987	3.09196	3.05534	2.16007	2.34508	3.28701	5.05691	2.97366	2.61397	4.45581	3.86733	3.01394	2.97754	3.9544	2.81307	3.14785	3.9157
SLC39A9	2.8355	3.11578	2.79419	2.92748	2.49031	3.02395	2.81002	1.91835	3.07516	1.64374	2.84957	3.58345	2.55564	2.58379	2.95178	2.99693	3.29159	2.7898	1.75589	2.58967	2.86921	3.32621	3.76104	2.52254	3.15586	2.70151	2.4316	3.00684	2.69268	2.97842	3.32165	2.54979	2.52556	2.56954	3.28001	3.10676	1.79789	3.00779	3.3815	2.47382	2.90281	2.94642	3.30322	2.06316	3.3728	3.2891	2.42388	2.74687	3.7951
NUBPL	1.86083	0.960413	1.4802	1.41243	0.965985	1.10939	1.29075	0.198932	0.577028	-0.00926783	1.32647	1.93158	1.98173	0.406559	1.22589	1.87055	1.47515	0.408873	0.105476	1.78403	2.52821	1.85787	2.33885	1.52397	0.79653	1.01564	0.484555	0.587198	1.20862	1.08552	1.83148	1.29925	1.32198	1.29382	1.38605	0.969551	-0.272904	1.51018	1.50687	0.554912	0.678825	1.38767	2.25217	0.401631	2.39483	1.81303	0.415739	1.1592	2.81328
HECTD1	3.02339	2.84675	2.4487	1.92551	1.93558	2.89663	2.56479	1.91363	2.35998	1.43731	2.24799	3.30448	2.54475	2.28614	3.14179	2.87865	3.1138	1.87252	0.705754	3.20073	3.20344	3.10683	3.9734	2.41965	2.68567	2.2275	1.61968	3.33385	2.0781	2.74143	3.20779	1.83279	2.45241	2.30999	3.20783	2.00851	1.00658	2.52912	2.86056	1.66823	2.95868	2.89593	2.88002	1.69637	3.07416	3.94905	1.90555	2.46588	3.51391
STARD7	5.35258	3.96548	2.66868	3.99907	3.41799	3.2022	4.08171	2.7827	3.44782	2.63555	4.46609	3.83807	4.56963	3.4201	4.01571	3.94478	3.88049	3.25859	3.00321	3.4372	3.99619	3.5606	3.60182	2.9351	2.8829	3.50238	3.03306	4.24478	3.40906	4.31632	4.65795	3.55647	4.0834	2.71519	4.20276	3.19774	1.8224	3.65341	3.66507	3.93233	4.27645	3.76453	3.98596	2.49857	3.99641	3.5783	3.65551	4.20958	3.81582
RTN4IP1	2.64802	1.9719	2.06436	2.32211	1.8903	0.930221	2.15268	0.83643	2.12332	1.53048	2.96075	2.29396	1.87017	2.19741	1.4213	1.75774	1.94009	1.66436	1.62577	1.28934	1.67254	1.91715	1.58698	1.13522	1.69332	2.03919	2.2846	2.10013	1.70196	2.05345	1.97675	1.81038	2.9851	1.71475	2.36079	1.48917	0.737412	2.03295	1.86851	2.22849	1.35419	1.8425	1.78323	0.975445	1.38637	1.55607	1.79057	2.25926	2.1604
SPTLC2	2.13903	3.25064	2.88693	2.12587	2.3045	2.83284	3.61842	1.31937	2.36329	3.13433	0.965622	3.59152	2.56623	2.27808	3.92797	3.12903	3.46343	2.49556	2.1206	2.30015	2.26301	3.38	3.56537	2.16582	2.49141	2.88715	2.06704	2.69197	2.49587	2.84825	2.84288	2.82232	3.57405	3.15975	2.52495	2.66851	1.29192	2.98786	2.71503	2.31589	2.75648	3.07958	3.01619	1.90814	3.2692	3.45191	2.59194	2.46928	2.87739
NDUFV1	3.65256	3.63773	3.43642	4.28212	3.9875	3.13148	3.78558	1.65619	3.79997	2.64591	4.60352	3.91244	3.38988	3.34505	3.22426	3.332	3.76758	3.80883	3.88153	3.55755	3.70899	3.74404	3.59182	2.83083	3.31805	3.5439	3.83404	3.58176	3.79514	3.83182	3.7341	3.82499	4.78574	3.28453	4.67864	4.53157	1.95825	4.1726	4.04336	4.36238	3.46429	3.5806	4.17503	2.82274	3.1054	2.98349	4.20181	3.80542	3.77082
PDE12	2.3996	2.62355	2.40293	1.12235	1.44071	1.43829	2.28378	1.06007	2.34903	1.26294	2.25008	2.75913	1.52449	2.14883	2.26482	2.03016	2.05106	2.12187	0.835994	1.88006	2.274	2.22807	2.8228	1.78892	1.32632	2.05469	1.78817	2.75245	2.13962	2.63858	2.2817	1.64542	1.97368	2.14221	2.15142	1.75572	1.41973	2.01845	2.47155	1.76936	1.55415	2.05299	1.88171	0.964807	1.90208	2.18538	1.38572	1.83374	2.48323
NDUFS2	3.72254	3.14116	2.47966	2.69971	2.92443	2.32845	2.71705	2.74778	3.09843	2.52231	4.22932	3.20707	3.32954	3.88937	2.67638	4.09754	3.00419	4.1522	2.25542	3.42576	3.06112	3.21923	4.11752	3.51528	4.18891	3.93376	6.30937	2.92773	2.86585	4.11474	2.91047	2.65846	4.19397	2.92193	4.10625	3.39364	1.58241	3.07815	3.06821	3.02042	2.97992	2.59982	5.21667	1.80172	2.62501	3.58436	3.31273	2.89462	3.55559
FOXO1	1.52372	1.32926	2.46042	2.1889	1.96894	2.84708	2.23817	0.45665	2.39596	1.72601	-0.324004	3.2947	1.33067	1.92857	2.67334	2.70876	1.68675	1.94867	1.4626	2.74276	1.36607	1.89573	3.35823	0.933563	2.09303	1.80112	2.19058	2.16207	2.62823	2.48532	2.83922	1.25187	3.19118	2.0797	3.30975	1.18777	1.2726	2.35223	1.43806	0.428583	1.66701	2.01771	2.32476	1.97783	1.38012	4.15834	0.0583631	3.39434	2.4269
CAB39	3.34886	2.94098	2.81901	3.59004	2.59748	3.27836	4.07161	1.8663	2.73695	2.33577	2.89179	3.70286	3.21773	2.71953	3.44385	3.36686	2.38784	3.01462	0.721511	3.08161	3.44234	3.31072	3.224	2.39207	2.69627	2.97418	2.38087	3.67797	4.04048	3.24774	3.81067	3.58215	2.32723	2.3387	3.27302	1.91386	1.18506	2.81506	2.74377	2.90191	3.53202	3.4961	4.6828	1.85455	3.17401	4.21516	3.02244	3.64537	3.30502
AIFM1	2.15925	2.11864	2.02327	2.05179	1.90846	1.42817	2.19753	0.70699	2.18733	1.85085	1.38976	2.51924	1.43429	2.36042	2.03672	2.20058	2.0473	1.78249	1.33041	2.22651	2.26067	2.90288	1.96844	2.0323	1.69082	1.92413	2.12576	2.05215	2.12585	2.49756	2.25812	2.5343	2.91431	2.39195	3.28334	1.87441	1.47882	2.24343	2.8269	2.17962	1.82362	1.81692	2.23124	1.1869	1.71762	2.18209	2.59781	2.07366	2.01986
FDX1	1.70274	2.65309	2.70333	2.22198	2.52565	1.98795	3.1459	1.85771	3.16161	2.65163	3.55214	3.2804	2.29702	3.20485	2.77593	3.6085	2.94911	3.04746	1.71833	2.62711	2.92512	2.25253	2.93202	2.55592	2.2582	2.63787	3.12681	2.42088	3.01772	2.80804	3.12375	2.52541	2.9478	2.23567	2.86735	2.39345	1.81128	2.95872	3.45472	2.4753	2.54921	2.41617	2.87024	2.10388	1.73399	3.59827	4.58975	2.33923	3.2091
ALAD	2.93175	2.84111	2.82428	2.28852	1.97207	3.07798	2.76895	1.13767	2.77698	1.72721	3.15175	2.42919	2.79895	3.21831	2.57341	2.89879	2.29041	2.75356	0.925652	2.40601	2.38877	2.6007	2.70555	2.66756	2.09142	2.01843	2.46552	3.38529	2.07271	2.90573	2.98973	2.22326	1.87045	2.93165	3.19885	2.51905	1.77506	2.69983	4.03287	2.40034	3.22769	2.66114	2.46256	1.67254	2.98292	4.02872	2.28429	2.57112	2.12972
[truncated: 665 more columns]

## Sheet: Supplementary Table 3
Supplementary Table3: Consensus Clustering Analysis
ID	PRGcluster
TCGA_TCGA-ZF-A9RN	A
TCGA_TCGA-CF-A1HR	B
TCGA_TCGA-XF-A8HH	A
TCGA_TCGA-ZF-AA4W	B
TCGA_TCGA-XF-A9SU	A
TCGA_TCGA-DK-A3IQ	A
TCGA_TCGA-FD-A6TK	A
TCGA_TCGA-DK-A1A7	B
TCGA_TCGA-CU-A5W6	B
TCGA_TCGA-DK-A3X1	B
TCGA_TCGA-XF-A9ST	B
TCGA_TCGA-CF-A9FM	B
TCGA_TCGA-BT-A20V	A
TCGA_TCGA-GV-A3QF	B
TCGA_TCGA-DK-A2I4	A
TCGA_TCGA-DK-A6B2	A
TCGA_TCGA-DK-A1AG	B
TCGA_TCGA-XF-A9SZ	A
TCGA_TCGA-E7-A519	B
TCGA_TCGA-2F-A9KO	A
TCGA_TCGA-ZF-A9R1	B
TCGA_TCGA-4Z-AA7S	B
TCGA_TCGA-BL-A13J	A
TCGA_TCGA-DK-A3IK	B
TCGA_TCGA-C4-A0F1	B
TCGA_TCGA-DK-A3IS	B
TCGA_TCGA-UY-A9PH	A
TCGA_TCGA-E5-A4TZ	B
TCGA_TCGA-DK-A3WW	A
TCGA_TCGA-K4-A5RH	A
TCGA_TCGA-ZF-AA56	A
TCGA_TCGA-UY-A8OB	A
TCGA_TCGA-YC-A9TC	A
TCGA_TCGA-CF-A7I0	B
TCGA_TCGA-K4-A5RJ	A
TCGA_TCGA-YF-AA3L	B
TCGA_TCGA-CF-A3MI	B
TCGA_TCGA-DK-A6B0	B
TCGA_TCGA-DK-A6B1	B
TCGA_TCGA-G2-AA3C	A
TCGA_TCGA-XF-AAN3	A
TCGA_TCGA-CU-A0YO	B
TCGA_TCGA-BT-A3PJ	A
TCGA_TCGA-CF-A47Y	B
TCGA_TCGA-FD-A62O	B
TCGA_TCGA-BL-A0C8	B
TCGA_TCGA-E7-A7DV	A
TCGA_TCGA-DK-A3WY	A
TCGA_TCGA-BT-A20N	B
TCGA_TCGA-G2-A2ES	A
TCGA_TCGA-GC-A3YS	A
TCGA_TCGA-FD-A43X	B
TCGA_TCGA-XF-A9SM	A
TCGA_TCGA-DK-A6AV	B
TCGA_TCGA-GU-A42Q	B
TCGA_TCGA-C4-A0F7	B
TCGA_TCGA-CF-A47W	B
TCGA_TCGA-XF-AAMQ	A
TCGA_TCGA-K4-A3WS	A
TCGA_TCGA-C4-A0EZ	B
TCGA_TCGA-CF-A47S	B
TCGA_TCGA-ZF-AA5P	A
TCGA_TCGA-XF-A9SX	A
TCGA_TCGA-FD-A3B8	A
TCGA_TCGA-CF-A27C	B
TCGA_TCGA-XF-A9T4	A
TCGA_TCGA-HQ-A2OF	B
TCGA_TCGA-DK-AA74	A
TCGA_TCGA-FD-A3SM	A
TCGA_TCGA-KQ-A41P	A
TCGA_TCGA-C4-A0F6	B
TCGA_TCGA-FD-A3B5	B
TCGA_TCGA-4Z-AA80	B
TCGA_TCGA-FD-A3B6	A
TCGA_TCGA-4Z-AA87	B
TCGA_TCGA-DK-A1A6	A
TCGA_TCGA-DK-A1AD	B
TCGA_TCGA-FD-A5BS	A
TCGA_TCGA-2F-A9KW	A
TCGA_TCGA-DK-AA6T	B
TCGA_TCGA-4Z-AA84	B
TCGA_TCGA-FJ-A3Z9	B
TCGA_TCGA-CU-A0YR	A
TCGA_TCGA-FD-A3B3	A
TCGA_TCGA-FD-A43N	B
TCGA_TCGA-BL-A13I	A
TCGA_TCGA-KQ-A41S	A
TCGA_TCGA-4Z-AA86	A
TCGA_TCGA-E7-A5KF	B
TCGA_TCGA-XF-AAN7	A
TCGA_TCGA-DK-AA6M	A
TCGA_TCGA-CU-A3YL	B
TCGA_TCGA-ZF-A9RD	A
TCGA_TCGA-C4-A0F0	A
TCGA_TCGA-FD-A3SR	A
TCGA_TCGA-DK-A6B5	A
TCGA_TCGA-HQ-A5ND	B
TCGA_TCGA-DK-AA76	B
TCGA_TCGA-CF-A47V	B
TCGA_TCGA-E7-A3Y1	B
TCGA_TCGA-ZF-AA53	A
TCGA_TCGA-ZF-A9R7	A
TCGA_TCGA-GV-A40G	B
TCGA_TCGA-4Z-AA7M	B
TCGA_TCGA-BT-A2LD	A
TCGA_TCGA-4Z-AA82	A
TCGA_TCGA-FD-A62P	A
TCGA_TCGA-DK-AA6U	B
TCGA_TCGA-FD-A3N6	B
TCGA_TCGA-2F-A9KR	B
TCGA_TCGA-CF-A3MF	B
TCGA_TCGA-CU-A3KJ	A
TCGA_TCGA-FD-A6TC	A
TCGA_TCGA-XF-A8HB	B
TCGA_TCGA-XF-AAN1	B
TCGA_TCGA-FJ-A871	B
TCGA_TCGA-UY-A9PA	A
TCGA_TCGA-E7-A4IJ	B
TCGA_TCGA-XF-AAMZ	B
TCGA_TCGA-XF-AAMR	A
TCGA_TCGA-BT-A42E	A
TCGA_TCGA-K4-A6FZ	A
TCGA_TCGA-DK-A1AF	A
TCGA_TCGA-FD-A6TB	A
TCGA_TCGA-GU-AATO	A
TCGA_TCGA-BT-A20U	A
TCGA_TCGA-DK-A1AA	B
TCGA_TCGA-GV-A3JW	B
TCGA_TCGA-FD-A5BZ	A
TCGA_TCGA-ZF-A9R9	B
TCGA_TCGA-G2-AA3F	B
TCGA_TCGA-ZF-AA5H	A
TCGA_TCGA-XF-A8HD	A
TCGA_TCGA-FD-A6TH	A
TCGA_TCGA-4Z-AA7O	B
TCGA_TCGA-DK-A6B6	B
TCGA_TCGA-E7-A6MF	B
TCGA_TCGA-DK-AA6W	A
TCGA_TCGA-GC-A3BM	B
TCGA_TCGA-GU-A42P	B
TCGA_TCGA-GV-A3QI	B
TCGA_TCGA-XF-A9T3	A
TCGA_TCGA-E7-A8O7	B
TCGA_TCGA-DK-AA77	B
TCGA_TCGA-XF-AAML	B
TCGA_TCGA-2F-A9KQ	B
TCGA_TCGA-CF-A3MH	B
TCGA_TCGA-XF-A8HC	B
TCGA_TCGA-ZF-AA4T	B
TCGA_TCGA-FD-A6TI	B
TCGA_TCGA-H4-A2HO	B
TCGA_TCGA-CF-A47X	B
TCGA_TCGA-XF-A9SP	A
TCGA_TCGA-K4-A4AC	A
TCGA_TCGA-BL-A5ZZ	A
TCGA_TCGA-S5-AA26	B
TCGA_TCGA-E7-A677	B
TCGA_TCGA-DK-A1AC	A
TCGA_TCGA-GU-A766	A
TCGA_TCGA-DK-A2HX	A
TCGA_TCGA-UY-A8OC	A
TCGA_TCGA-FD-A5BR	A
TCGA_TCGA-DK-AA6S	A
TCGA_TCGA-4Z-AA7Q	A
TCGA_TCGA-HQ-A2OE	B
TCGA_TCGA-XF-AAMX	B
TCGA_TCGA-LT-A5Z6	B
TCGA_TCGA-YC-A89H	A
TCGA_TCGA-E7-A8O8	B
TCGA_TCGA-GC-A3OO	A
TCGA_TCGA-DK-AA75	B
TCGA_TCGA-BT-A2LB	A
TCGA_TCGA-ZF-AA54	A
TCGA_TCGA-FT-A3EE	B
TCGA_TCGA-FJ-A3ZF	B
TCGA_TCGA-DK-A3X2	B
TCGA_TCGA-XF-AAME	A
TCGA_TCGA-ZF-AA4R	B
TCGA_TCGA-GV-A3JZ	A
TCGA_TCGA-DK-A2I2	A
TCGA_TCGA-K4-A83P	A
TCGA_TCGA-4Z-AA7Y	B
TCGA_TCGA-E7-A7XN	A
TCGA_TCGA-2F-A9KP	B
TCGA_TCGA-UY-A78M	B
TCGA_TCGA-FD-A6TD	A
TCGA_TCGA-BT-A20Q	A
TCGA_TCGA-ZF-AA51	A
TCGA_TCGA-GU-A42R	B
TCGA_TCGA-PQ-A6FI	B
TCGA_TCGA-ZF-AA4X	B
TCGA_TCGA-FD-A5BU	A
TCGA_TCGA-CF-A8HX	B
TCGA_TCGA-XF-A9SK	A
TCGA_TCGA-GD-A3OS	A
TCGA_TCGA-FD-A6TG	A
TCGA_TCGA-4Z-AA7N	A
TCGA_TCGA-GV-A3QK	B
TCGA_TCGA-K4-A5RI	A
TCGA_TCGA-GV-A40E	A
TCGA_TCGA-FD-A43Y	A
TCGA_TCGA-DK-A3IV	A
TCGA_TCGA-G2-A2EL	B
TCGA_TCGA-E7-A541	A
TCGA_TCGA-XF-AAN2	A
TCGA_TCGA-LC-A66R	A
TCGA_TCGA-ZF-A9RE	B
TCGA_TCGA-UY-A9PE	B
TCGA_TCGA-XF-AAMG	A
TCGA_TCGA-GU-A763	B
TCGA_TCGA-G2-AA3D	B
TCGA_TCGA-ZF-A9R4	B
TCGA_TCGA-E7-A97P	A
TCGA_TCGA-5N-A9KM	A
TCGA_TCGA-ZF-A9RC	B
TCGA_TCGA-MV-A51V	B
TCGA_TCGA-S5-A6DX	A
TCGA_TCGA-FJ-A3ZE	B
TCGA_TCGA-YC-A8S6	A
TCGA_TCGA-UY-A9PF	B
TCGA_TCGA-GV-A3JV	A
TCGA_TCGA-ZF-AA5N	B
TCGA_TCGA-XF-A9T8	A
TCGA_TCGA-GV-A3QG	A
TCGA_TCGA-5N-A9KI	A
TCGA_TCGA-CF-A3MG	B
TCGA_TCGA-GC-A4ZW	B
TCGA_TCGA-E7-A4XJ	B
TCGA_TCGA-FD-A3NA	A
TCGA_TCGA-DK-A3IT	A
TCGA_TCGA-R3-A69X	A
TCGA_TCGA-4Z-AA83	B
TCGA_TCGA-ZF-A9R0	B
TCGA_TCGA-GC-A3I6	A
TCGA_TCGA-XF-A9SH	B
TCGA_TCGA-UY-A78L	B
TCGA_TCGA-XF-AAN5	A
TCGA_TCGA-UY-A78P	A
TCGA_TCGA-CF-A8HY	B
TCGA_TCGA-CF-A9FL	B
TCGA_TCGA-E7-A6MD	A
TCGA_TCGA-CF-A9FF	B
TCGA_TCGA-XF-AAMY	A
TCGA_TCGA-G2-A3IE	B
TCGA_TCGA-GU-A767	B
TCGA_TCGA-G2-A3IB	B
TCGA_TCGA-CF-A1HS	A
TCGA_TCGA-DK-A3IN	A
TCGA_TCGA-2F-A9KT	B
TCGA_TCGA-UY-A78N	B
TCGA_TCGA-DK-A1A5	A
TCGA_TCGA-E7-A5KE	B
TCGA_TCGA-FD-A62S	A
TCGA_TCGA-G2-AA3B	B
TCGA_TCGA-K4-A54R	A
TCGA_TCGA-XF-A9T5	A
TCGA_TCGA-BT-A20J	A
TCGA_TCGA-XF-AAMW	A
TCGA_TCGA-ZF-AA4V	A
TCGA_TCGA-GU-AATP	A
TCGA_TCGA-CU-A0YN	A
TCGA_TCGA-XF-AAMH	B
TCGA_TCGA-DK-A2I6	B
TCGA_TCGA-DK-AA6Q	B
TCGA_TCGA-XF-A8HI	B
TCGA_TCGA-DK-A2I1	A
TCGA_TCGA-E7-A7PW	B
TCGA_TCGA-XF-AAMT	A
TCGA_TCGA-BT-A20R	A
TCGA_TCGA-H4-A2HQ	B
TCGA_TCGA-FD-A43S	A
TCGA_TCGA-ZF-AA58	A
TCGA_TCGA-DK-AA6P	B
TCGA_TCGA-XF-AAN0	A
TCGA_TCGA-BT-A0YX	A
TCGA_TCGA-ZF-A9R5	B
TCGA_TCGA-GV-A3JX	A
TCGA_TCGA-ZF-A9R3	B
TCGA_TCGA-G2-A2EO	A
TCGA_TCGA-CF-A5UA	B
TCGA_TCGA-K4-A3WU	A
TCGA_TCGA-DK-AA71	B
TCGA_TCGA-XF-A9T2	A
TCGA_TCGA-FD-A5BY	A
TCGA_TCGA-BT-A20T	A
TCGA_TCGA-UY-A78O	B
TCGA_TCGA-4Z-AA89	B
TCGA_TCGA-XF-A9SW	A
TCGA_TCGA-BT-A20W	B
TCGA_TCGA-FD-A3N5	A
TCGA_TCGA-DK-A3WX	A
TCGA_TCGA-FD-A62N	A
TCGA_TCGA-HQ-A5NE	A
TCGA_TCGA-XF-A8HE	A
TCGA_TCGA-DK-AA6R	B
TCGA_TCGA-XF-A9SI	A
TCGA_TCGA-BT-A42C	B
TCGA_TCGA-KQ-A41O	B
TCGA_TCGA-YF-AA3M	B
TCGA_TCGA-ZF-AA4N	A
TCGA_TCGA-G2-A2EC	B
TCGA_TCGA-CF-A5U8	B
TCGA_TCGA-UY-A8OD	A
TCGA_TCGA-4Z-AA7R	B
TCGA_TCGA-FD-A3B4	A
TCGA_TCGA-FJ-A3Z7	B
TCGA_TCGA-G2-A2EJ	B
TCGA_TCGA-SY-A9G0	A
TCGA_TCGA-G2-A2EK	B
TCGA_TCGA-FD-A5BX	A
TCGA_TCGA-XF-AAN4	A
TCGA_TCGA-FD-A3SO	A
TCGA_TCGA-FD-A6TA	A
TCGA_TCGA-FD-A3SS	B
TCGA_TCGA-FD-A43P	A
TCGA_TCGA-BT-A3PK	A
TCGA_TCGA-XF-A9T6	A
TCGA_TCGA-FD-A5BV	B
TCGA_TCGA-ZF-AA4U	B
TCGA_TCGA-SY-A9G5	A
TCGA_TCGA-KQ-A41R	B
TCGA_TCGA-GC-A6I1	A
TCGA_TCGA-GU-A764	A
TCGA_TCGA-G2-A2EF	A
TCGA_TCGA-FT-A61P	A
TCGA_TCGA-K4-AAQO	A
TCGA_TCGA-DK-AA6L	A
TCGA_TCGA-K4-A6MB	A
TCGA_TCGA-BT-A20P	B
TCGA_TCGA-FD-A3SJ	A
TCGA_TCGA-G2-A3VY	B
TCGA_TCGA-GC-A3WC	A
TCGA_TCGA-CU-A3QU	B
TCGA_TCGA-FD-A3SP	A
TCGA_TCGA-GC-A3RB	A
TCGA_TCGA-GU-AATQ	B
TCGA_TCGA-GC-A6I3	A
TCGA_TCGA-GC-A3RD	B
TCGA_TCGA-GD-A3OQ	B
TCGA_TCGA-CF-A47T	B
TCGA_TCGA-ZF-AA52	A
TCGA_TCGA-XF-A8HG	B
TCGA_TCGA-FD-A3B7	A
TCGA_TCGA-DK-A3IL	B
TCGA_TCGA-E7-A6ME	B
TCGA_TCGA-GD-A2C5	B
TCGA_TCGA-DK-AA6X	A
TCGA_TCGA-UY-A9PD	B
TCGA_TCGA-DK-A3IM	B
TCGA_TCGA-BT-A42F	A
TCGA_TCGA-FD-A3SL	A
TCGA_TCGA-BT-A3PH	B
TCGA_TCGA-FD-A3SQ	A
TCGA_TCGA-ZF-A9RF	A
TCGA_TCGA-DK-A1A3	A
TCGA_TCGA-BT-A2LA	B
TCGA_TCGA-PQ-A6FN	A
TCGA_TCGA-GD-A3OP	A
TCGA_TCGA-FD-A5BT	A
TCGA_TCGA-BL-A3JM	A
TCGA_TCGA-E7-A85H	B
TCGA_TCGA-CU-A72E	B
TCGA_TCGA-FD-A3SN	A
TCGA_TCGA-GU-A762	A
TCGA_TCGA-GV-A3QH	B
TCGA_TCGA-FD-A6TF	A
TCGA_TCGA-XF-A9SJ	A
TCGA_TCGA-ZF-A9RL	B
TCGA_TCGA-E7-A678	B
TCGA_TCGA-GD-A76B	A
TCGA_TCGA-GV-A6ZA	B
TCGA_TCGA-FD-A5C1	A
TCGA_TCGA-BT-A20X	A
TCGA_TCGA-K4-A3WV	B
TCGA_TCGA-FD-A5C0	A
TCGA_TCGA-DK-A3IU	A
TCGA_TCGA-UY-A78K	A
TCGA_TCGA-DK-A1AE	B
TCGA_TCGA-LT-A8JT	B
TCGA_TCGA-BT-A20O	A
TCGA_TCGA-K4-A4AB	A
TCGA_TCGA-FD-A43U	A
TCGA_TCGA-FD-A6TE	B
TCGA_TCGA-XF-A9SV	B
TCGA_TCGA-GD-A6C6	B
TCGA_TCGA-KQ-A41N	B
TCGA_TCGA-4Z-AA7W	A
TCGA_TCGA-CF-A9FH	B
TCGA_TCGA-KQ-A41Q	B
TCGA_TCGA-E7-A3X6	A
TCGA_TCGA-XF-A9SL	A
TCGA_TCGA-4Z-AA81	B
TCGA_TCGA-DK-A1AB	A
TCGA_TCGA-XF-A9T0	A
TCGA_TCGA-GC-A3RC	A
TCGA_TCGA-XF-AAN8	A
TCGA_TCGA-XF-A8HF	B
TCGA_TCGA-E5-A2PC	B
TCGA_TCGA-ZF-A9R2	B
TCGA_TCGA-E5-A4U1	B
TCGA_TCGA-BT-A0S7	B
TCGA_TCGA-ZF-A9RM	B
TCGA_TCGA-UY-A9PB	A
TCGA_TCGA-XF-A9SY	A
TCGA_TCGA-E7-A7DU	B
TCGA_TCGA-XF-AAMJ	A
GSE32894_GSM814052	B
GSE32894_GSM814053	A
GSE32894_GSM814054	B
GSE32894_GSM814055	A
GSE32894_GSM814056	A
GSE32894_GSM814057	A
GSE32894_GSM814058	B
GSE32894_GSM814059	B
GSE32894_GSM814060	A
GSE32894_GSM814061	B
GSE32894_GSM814062	A
GSE32894_GSM814063	B
GSE32894_GSM814064	A
GSE32894_GSM814065	B
GSE32894_GSM814066	B
GSE32894_GSM814067	B
GSE32894_GSM814068	A
GSE32894_GSM814069	B
GSE32894_GSM814070	A
GSE32894_GSM814071	B
GSE32894_GSM814072	B
GSE32894_GSM814073	B
GSE32894_GSM814074	B
GSE32894_GSM814075	A
GSE32894_GSM814076	A
GSE32894_GSM814077	A
GSE32894_GSM814078	B
GSE32894_GSM814079	B
GSE32894_GSM814080	A
GSE32894_GSM814081	A
GSE32894_GSM814082	B
GSE32894_GSM814083	A
GSE32894_GSM814084	B
GSE32894_GSM814085	A
GSE32894_GSM814086	B
GSE32894_GSM814087	B
GSE32894_GSM814088	B
GSE32894_GSM814089	A
GSE32894_GSM814090	A
GSE32894_GSM814091	B
GSE32894_GSM814092	A
GSE32894_GSM814093	A
GSE32894_GSM814094	A
GSE32894_GSM814095	B
GSE32894_GSM814096	B
GSE32894_GSM814097	A
GSE32894_GSM814098	B
GSE32894_GSM814099	B
GSE32894_GSM814100	B
GSE32894_GSM814101	A
GSE32894_GSM814102	A
GSE32894_GSM814103	B
GSE32894_GSM814104	A
GSE32894_GSM814105	A
GSE32894_GSM814106	A
GSE32894_GSM814107	A
GSE32894_GSM814108	A
GSE32894_GSM814109	A
GSE32894_GSM814110	B
GSE32894_GSM814111	A
GSE32894_GSM814112	B
GSE32894_GSM814113	A
GSE32894_GSM814114	B
GSE32894_GSM814115	A
GSE32894_GSM814116	B
GSE32894_GSM814117	B
GSE32894_GSM814118	B
GSE32894_GSM814119	A
GSE32894_GSM814120	A
GSE32894_GSM814121	B
GSE32894_GSM814122	B
GSE32894_GSM814123	B
GSE32894_GSM814124	B
GSE32894_GSM814125	A
GSE32894_GSM814126	A
GSE32894_GSM814127	A
GSE32894_GSM814128	B
GSE32894_GSM814129	B
GSE32894_GSM814130	B
GSE32894_GSM814131	B
GSE32894_GSM814132	A
GSE32894_GSM814133	A
GSE32894_GSM814134	B
GSE32894_GSM814135	A
GSE32894_GSM814136	B
GSE32894_GSM814137	B
GSE32894_GSM814138	A
GSE32894_GSM814139	B
GSE32894_GSM814140	B
GSE32894_GSM814141	A
GSE32894_GSM814142	B
GSE32894_GSM814143	B
GSE32894_GSM814144	A
GSE32894_GSM814145	A
GSE32894_GSM814146	A
GSE32894_GSM814147	B
GSE32894_GSM814148	B
GSE32894_GSM814149	B
GSE32894_GSM814150	B
GSE32894_GSM814151	A
GSE32894_GSM814152	A
GSE32894_GSM814153	B
GSE32894_GSM814154	B
GSE32894_GSM814155	B
GSE32894_GSM814156	A
GSE32894_GSM814157	B
GSE32894_GSM814158	A
GSE32894_GSM814159	B
GSE32894_GSM814160	B
GSE32894_GSM814161	B
GSE32894_GSM814162	B
GSE32894_GSM814163	B
GSE32894_GSM814164	B
GSE32894_GSM814165	B
GSE32894_GSM814166	B
GSE32894_GSM814167	B
GSE32894_GSM814168	A
GSE32894_GSM814169	B
GSE32894_GSM814170	B
GSE32894_GSM814171	B
GSE32894_GSM814172	A
GSE32894_GSM814173	A
GSE32894_GSM814174	B
GSE32894_GSM814175	A
GSE32894_GSM814176	A
GSE32894_GSM814177	B
GSE32894_GSM814178	B
GSE32894_GSM814179	A
GSE32894_GSM814180	B
GSE32894_GSM814181	B
GSE32894_GSM814182	A
GSE32894_GSM814183	B
GSE32894_GSM814184	B
GSE32894_GSM814185	B
GSE32894_GSM814186	A
GSE32894_GSM814187	B
GSE32894_GSM814188	A
GSE32894_GSM814189	A
GSE32894_GSM814190	B
GSE32894_GSM814191	B
GSE32894_GSM814192	B
GSE32894_GSM814193	B
GSE32894_GSM814194	B
GSE32894_GSM814195	B
GSE32894_GSM814196	B
GSE32894_GSM814197	A
GSE32894_GSM814198	B
GSE32894_GSM814199	B
GSE32894_GSM814200	A
GSE32894_GSM814201	B
GSE32894_GSM814202	B
GSE32894_GSM814203	B
GSE32894_GSM814204	A
GSE32894_GSM814205	B
GSE32894_GSM814206	B
GSE32894_GSM814207	B
GSE32894_GSM814208	B
GSE32894_GSM814209	B
GSE32894_GSM814210	B
GSE32894_GSM814211	B
GSE32894_GSM814212	B
GSE32894_GSM814213	B
GSE32894_GSM814214	A
GSE32894_GSM814215	B
GSE32894_GSM814216	B
GSE32894_GSM814217	A
GSE32894_GSM814218	A
GSE32894_GSM814219	A
GSE32894_GSM814220	A
GSE32894_GSM814221	B
GSE32894_GSM814222	B
GSE32894_GSM814223	A
GSE32894_GSM814224	B
GSE32894_GSM814225	A
GSE32894_GSM814226	B
GSE32894_GSM814227	B
GSE32894_GSM814228	B
GSE32894_GSM814229	B
GSE32894_GSM814230	B
GSE32894_GSM814231	B
GSE32894_GSM814232	A
GSE32894_GSM814233	A
GSE32894_GSM814234	B
GSE32894_GSM814235	B
GSE32894_GSM814236	A
GSE32894_GSM814237	B
GSE32894_GSM814238	A
GSE32894_GSM814239	A
GSE32894_GSM814240	A
GSE32894_GSM814241	A
GSE32894_GSM814242	B
GSE32894_GSM814243	B
GSE32894_GSM814244	A
GSE32894_GSM814245	B
GSE32894_GSM814246	A
GSE32894_GSM814247	B
GSE32894_GSM814248	A
GSE32894_GSM814249	B
GSE32894_GSM814250	A
GSE32894_GSM814251	A
GSE32894_GSM814252	B
GSE32894_GSM814253	B
GSE32894_GSM814254	A
GSE32894_GSM814255	B
GSE32894_GSM814256	B
GSE32894_GSM814257	B
GSE32894_GSM814258	A
GSE32894_GSM814259	A
GSE32894_GSM814260	A
GSE32894_GSM814261	B
GSE32894_GSM814262	A
GSE32894_GSM814263	B
GSE32894_GSM814264	A
GSE32894_GSM814265	B
GSE32894_GSM814266	B
GSE32894_GSM814267	B
GSE32894_GSM814268	A
GSE32894_GSM814269	A
GSE32894_GSM814270	A
GSE32894_GSM814271	B
GSE32894_GSM814272	B
GSE32894_GSM814273	A
GSE32894_GSM814274	B
GSE32894_GSM814275	B
GSE32894_GSM814276	B
GSE32894_GSM814277	A
GSE32894_GSM814278	B
GSE32894_GSM814279	A
GSE32894_GSM814280	B
GSE32894_GSM814281	B
GSE32894_GSM814282	A
GSE32894_GSM814283	A
GSE32894_GSM814284	B
GSE32894_GSM814285	A
GSE32894_GSM814286	B
GSE32894_GSM814287	A
GSE32894_GSM814288	B
GSE32894_GSM814289	A
GSE32894_GSM814290	B
GSE32894_GSM814291	B
GSE32894_GSM814292	B
GSE32894_GSM814293	A
GSE32894_GSM814294	A
GSE32894_GSM814295	A
GSE32894_GSM814296	A
GSE32894_GSM814297	B
GSE32894_GSM814298	A
GSE32894_GSM814299	B
GSE32894_GSM814300	B
GSE32894_GSM814301	A
GSE32894_GSM814302	A
GSE32894_GSM814303	A
GSE32894_GSM814304	B
GSE32894_GSM814305	B
GSE32894_GSM814306	B
GSE32894_GSM814307	B
GSE32894_GSM814308	A
GSE32894_GSM814309	B
GSE32894_GSM814310	B
GSE32894_GSM814311	A
GSE32894_GSM814312	A
GSE32894_GSM814313	A
GSE32894_GSM814314	B
GSE32894_GSM814315	A
GSE32894_GSM814316	A
GSE32894_GSM814317	A
GSE32894_GSM814318	A
GSE32894_GSM814319	B
GSE32894_GSM814320	A
GSE32894_GSM814321	B
GSE32894_GSM814322	A
GSE32894_GSM814323	B
GSE32894_GSM814324	B
GSE32894_GSM814325	B
GSE32894_GSM814326	A
GSE32894_GSM814327	A
GSE32894_GSM814328	B
GSE32894_GSM814329	B
GSE32894_GSM814330	B
GSE32894_GSM814331	A
GSE32894_GSM814332	A
GSE32894_GSM814333	B
GSE32894_GSM814334	A
GSE32894_GSM814335	A
GSE32894_GSM814336	B
GSE32894_GSM814337	B
GSE32894_GSM814338	B
GSE32894_GSM814339	B
GSE32894_GSM814340	A
GSE32894_GSM814341	B
GSE32894_GSM814342	B
GSE32894_GSM814343	B
GSE32894_GSM814344	B
GSE32894_GSM814345	B
GSE32894_GSM814346	A
GSE32894_GSM814347	B
GSE32894_GSM814348	B
GSE32894_GSM814349	A
GSE32894_GSM814350	B
GSE32894_GSM814351	B
GSE32894_GSM814352	B
GSE32894_GSM814353	A
GSE32894_GSM814354	A
GSE32894_GSM814355	B
GSE32894_GSM814356	A
GSE32894_GSM814357	B
GSE32894_GSM814358	B
GSE32894_GSM814359	A

## Sheet: Supplementary Table 4
Supplementary Table4: 1696 DEGs by differential gene expression analysis
id	logFC	AveExpr	t	P.Value	adj.P.Val	B
TYROBP	-2.44253	3.43746557534566	-36.7509	6.31339870129405e-167	7.9271034093448e-163	371.115639861394
HAVCR2	-2.06809	1.63285355291303	-36.1032	2.46946876373843e-163	1.55033248987499e-159	362.869813739367
FCER1G	-2.4714	3.1115145092465	-35.9021	3.25221710772321e-162	1.36116126681909e-158	360.299848580513
ITGB2	-2.44705	2.18648064289748	-35.7255	3.13849102317988e-161	9.85172332176163e-158	358.039814568523
FCGR2A	-2.05724	1.91062826278725	-35.1608	4.50313739341754e-158	1.13082786223501e-154	350.793096661748
AIF1	-2.25022	2.63785382812703	-35.1299	6.70398908532651e-158	1.40292144925599e-154	350.396366394161
CD14	-2.47456	3.35366710846849	-34.9178	1.03734007432023e-156	1.86069171045211e-153	347.66545865029
CYBB	-2.27074	2.00194927318249	-34.6039	6.02439506582212e-155	9.45528805580782e-152	343.615817410007
C1QC	-2.73506	3.88017816314706	-34.5406	1.3693153554296e-154	1.9103470669749e-151	342.797172327702
MS4A6A	-2.10176	1.7601618563437	-34.3935	9.21836416264642e-154	1.15745780426188e-150	340.895922115416
SPI1	-1.96551	2.36062736280882	-34.2418	6.60638557535735e-153	7.54088884401699e-150	338.932296380362
CD163	-2.52059	1.78689533576863	-33.8972	5.8367967135416e-151	6.10723496126903e-148	334.464090067936
C1QB	-2.855	3.87982529354076	-33.5803	3.63104887957296e-149	3.50703459476293e-146	330.345562483618
CSF1R	-2.24575	2.09793000288179	-33.5155	8.45726920972137e-149	7.58496229980439e-146	329.502498777492
C1orf162	-1.73766	1.67550157798417	-33.1817	6.63150858271603e-147	5.55101478430549e-144	325.153055268395
C3AR1	-1.79845	1.41845134434244	-32.5064	4.64299712784385e-143	3.64359199607546e-140	316.32432647787
RNASE6	-2.00522	2.35371730650098	-32.1419	5.60446763693195e-141	4.13939386172457e-138	311.544405619022
MS4A4A	-1.82221	1.5334176023395	-32.0555	1.7473119043115e-140	1.21884712614084e-137	310.410482216696
SLC7A7	-1.7763	1.44321383124496	-31.9773	4.89520224719481e-140	3.23495575872516e-137	309.383177777589
C1QA	-2.52421	4.03425914293964	-31.8552	2.44850637563746e-139	1.5371723026252e-136	307.777849753418
CD53	-2.11034	2.47453847267283	-31.7327	1.23180523870756e-138	7.36502217962484e-136	306.166746770128
SLA	-1.57123	1.25306731556751	-31.7278	1.31408660300088e-138	7.49985063058138e-136	306.102264975347
ALOX5AP	-2.28517	2.09411757696723	-31.4784	3.53911202167085e-137	1.87156191175248e-134	302.818053477621
LILRB2	-1.73304	1.21309994154622	-31.4776	3.5773722429165e-137	1.87156191175248e-134	302.807330476129
SLCO2B1	-1.83846	1.36990251303473	-31.384	1.23202578654993e-136	6.18772631036839e-134	301.574122669952
FPR3	-2.152	1.80884422268165	-31.0711	7.73663899218729e-135	3.73620150715014e-132	297.445598288693
PLEK	-2.19807	1.74519841228697	-30.7156	8.60453757378279e-133	4.0014286583858e-130	292.746967612429
CD86	-1.57956	1.55948093151387	-30.6504	2.04353136458532e-132	9.16377850490474e-130	291.88434578288
LST1	-1.60605	1.61823173943739	-30.4739	2.12660341939968e-131	9.20745949447667e-129	289.548273598864
SLAMF8	-1.43917	0.794515250766527	-30.1745	1.13457360413128e-129	4.7485687244908e-127	285.582130070301
WAS	-1.73897	1.83927911597171	-29.9059	4.04163588866334e-128	1.6369929102599e-125	282.018777422497
CD300LF	-1.31382	0.947140084510524	-29.6485	1.24386258360011e-126	4.88060581240095e-124	278.601233738088
IGSF6	-1.41695	1.3705728200923	-29.5978	2.44111436123931e-126	9.28807027870326e-124	277.928806945628
DOCK2	-1.53419	0.875373044684314	-29.5408	5.21831676094127e-126	1.92709368383466e-123	277.171120708321
LILRB3	-1.35412	1.0746362416194	-29.3115	1.10945617615933e-124	3.98009478510187e-122	274.122425895013
EVI2B	-1.81023	1.59052781850364	-29.2776	1.74429378713979e-124	6.08370910870201e-122	273.671153690266
SRGN	-2.29927	3.7829103251437	-29.2703	1.92271534924294e-124	6.52476052029576e-122	273.574024882933
LILRB4	-1.78521	1.2052987375486	-29.1952	5.22934025006788e-124	1.72788410999611e-121	272.576146713326
TNFSF13B	-1.68992	1.32489603095798	-29.1644	7.88770716979292e-124	2.53943721086974e-121	272.166221946544
EVI2A	-1.29644	0.929562068454202	-29.0808	2.40693348123583e-123	7.55536419759928e-121	271.053560866607
SIGLEC10	-1.61424	1.05604916455602	-28.7752	1.42409168587044e-121	4.36119395311934e-119	266.984059540979
CD300A	-1.50979	1.5944893993493	-28.7717	1.49204841950292e-121	4.46051427506633e-119	266.937567559377
C5AR1	-1.66329	1.8079494420395	-28.6122	1.25618127731173e-120	3.66804932975026e-118	264.812709146099
ITGAM	-1.56494	1.19109270748824	-28.4924	6.22296083471134e-120	1.77580673274172e-117	263.216780894776
LY86	-1.68092	1.55456010642913	-28.4619	9.35504147484994e-120	2.61026446129369e-117	262.810191214445
VSIG4	-2.15092	1.86607919371022	-28.4218	1.59919082848498e-119	4.36509566140378e-117	262.275443671517
IL10RA	-1.49833	1.3016968933556	-28.3593	3.68810980332426e-119	9.85274610437009e-117	261.442039522189
HCK	-1.85588	1.80455238860294	-28.3484	4.26595936083062e-119	1.11590386947061e-116	261.296871738885
ARHGAP9	-1.50205	1.14686442814534	-28.2752	1.13528071000076e-118	2.90909889689175e-116	260.320663645502
LAT2	-1.28713	1.35127162836569	-28.2626	1.34338890332075e-118	3.37351821401906e-116	260.15279336523
SAMSN1	-1.42026	1.0883318736056	-28.2281	2.1323207005046e-118	5.24968994422271e-116	259.691999854645
C1R	-1.94942	3.62255544611541	-28.1611	5.22464106237919e-118	1.26154986883141e-115	258.798194178899
LAPTM5	-1.98836	3.12245736613067	-27.8539	3.18143356997799e-116	7.53699620842334e-114	254.69993188263
ABI3	-1.29741	1.90416818624202	-27.8294	4.41586517427358e-116	1.02677042829961e-113	254.372925364728
WIPF1	-1.39143	1.88426123877269	-27.7315	1.63683660726295e-115	3.73674917105338e-113	253.066235612614
MNDA	-1.66472	1.43762282216443	-27.6898	2.85893766761707e-115	6.41014667046428e-113	252.510022149082
PARVG	-1.29224	0.934398417754622	-27.6853	3.03734235754524e-115	6.69067905988387e-113	252.449649023642
SASH3	-1.71122	1.56553578686681	-27.4702	5.40945288020516e-114	1.17105328213545e-111	249.577492534344
FGL2	-1.75841	1.44457105756737	-27.392	1.54123021353133e-113	3.2799468747626e-111	248.533234357078
FPR1	-1.81409	1.30626117359258	-27.2496	1.03758980552909e-112	2.13702233059378e-110	246.631355256159
LY96	-1.90926	2.18479373801106	-27.2495	1.03821569103393e-112	2.13702233059378e-110	246.63075381621
ITGAX	-1.39037	1.40613260713361	-27.2365	1.23555048156454e-112	2.50218900750394e-110	246.457199329553
OSCAR	-1.43241	1.33978821621639	-27.0113	2.52296804394942e-111	5.02831535870301e-109	243.448643400069
FCGR1A	-1.31092	0.906167273922549	-26.9832	3.67500085309539e-111	7.20989229866652e-109	243.073517106377
PIK3AP1	-1.54023	1.26368	-26.9532	5.4898414293163e-111	1.06046844594608e-108	242.673228657904
BTK	-1.30629	0.899688535658403	-26.9128	9.43889232988545e-111	1.79567775900063e-108	242.132717451104
DOK2	-1.6336	1.69660968933221	-26.9026	1.08198978277463e-110	2.02768115112213e-108	241.996529079392
MYO1F	-1.2155	1.37925604197619	-26.8713	1.64580924538622e-110	3.03893836545139e-108	241.578203889904
MYO1G	-1.32973	1.00717785084626	-26.8212	3.2163916334759e-110	5.85290048549615e-108	240.909941705034
AOAH	-1.48644	1.0821253086958	-26.6397	3.65928494198527e-109	6.56371167593815e-107	238.484758162911
FERMT3	-1.54043	2.16188398149832	-26.6029	5.98623763986276e-109	1.05863661698756e-106	237.993860440499
IL2RA	-1.39929	1.05207364224286	-26.5372	1.44334140215543e-108	2.51702703409216e-106	237.116098187808
LRRC25	-1.36168	1.30456953945728	-26.4368	5.54098036271404e-108	9.53048622386814e-106	235.774435502187
RGS1	-2.19109	2.46189	-26.3811	1.16851654773252e-107	1.98268834774724e-105	235.030255282824
PILRA	-1.3952	1.43941762543333	-26.3579	1.5946164208611e-107	2.66960050404426e-105	234.720177426624
IRF8	-1.80205	1.24508000516022	-26.2114	1.13353502186139e-106	1.87271917559101e-104	232.764061367376
GIMAP4	-1.47727	2.34761191278515	-26.1561	2.37792041723128e-106	3.87755438425402e-104	232.025132658328
TLR8	-1.05095	0.508241039965826	-26.1509	2.54759548261319e-106	4.1009754973963e-104	231.956391066043
NCKAP1L	-1.46358	1.22562976819566	-26.1453	2.74782398497196e-106	4.367301007001e-104	231.880931550965
C1S	-2.18896	3.41301555723473	-26.1245	3.62825416043117e-106	5.69454490479672e-104	231.603723466662
HK3	-1.53092	1.15140961939846	-26.1047	4.729800722988e-106	7.33177504664658e-104	231.339292399466
GPR65	-0.960108	0.552308397462605	-26.0868	6.01245369666119e-106	9.2063864164973e-104	231.099976498087
CST7	-1.77523	2.00668770162269	-26.022	1.43091099232259e-105	2.16464077344608e-103	230.235204424121
HLA-DMB	-1.91047	1.89750539952171	-25.9825	2.42941010076098e-105	3.63138966966129e-103	229.707266571471
IL7R	-1.9319	1.4858859058042	-25.5858	4.91867122394571e-103	7.26574539857204e-101	224.410766895118
CD84	-1.12117	0.810341592757003	-25.5541	7.51856189359075e-103	1.09771003646425e-100	223.987555875261
PTPRC	-1.61549	1.44328498331611	-25.5389	9.21453606945078e-103	1.32985879181637e-100	223.784688113761
LILRA5	-1.36328	0.934984427268627	-25.4261	4.16646207762598e-102	5.94478384621271e-100	222.279823169989
HCST	-1.43391	1.02133273955238	-25.4122	5.01723571835217e-102	7.0782485033292e-100	222.094504819156
EMP3	-1.78919	2.83596176782535	-25.3324	1.45921285231389e-101	2.03576406373925e-99	221.029738659115
ANXA6	-1.593	2.82009544780042	-25.2886	2.62294023488099e-101	3.61908105375447e-99	220.444899145142
TNFAIP8L2	-1.31755	1.49789305280072	-25.215	7.01082710423601e-101	9.5682549044334e-99	219.46435530714
CMKLR1	-1.3962	1.15798922719356	-25.1364	2.00576433935146e-100	2.70799753170935e-98	218.415999956047
CD7	-1.75917	1.62410223203599	-25.1103	2.84287007463145e-100	3.79734858053962e-98	218.068140438904
NKG7	-2.12724	2.12302965258417	-25.0046	1.16879505429237e-99	1.54477796859948e-97	216.658166338399
CD4	-1.45707	2.36998898875532	-24.9819	1.58202003147531e-99	2.06915036616708e-97	216.35624513588
STAB1	-1.45322	2.02059584489426	-24.8739	6.70191723381426e-99	8.67518276162597e-97	214.916410520493
TREM2	-1.62523	2.2104652613902	-24.837	1.09722375000235e-98	1.40578993928873e-96	214.424754101209
PDE4B	-1.25565	0.950582783581793	-24.8002	1.79359960485236e-98	2.27479157964912e-96	213.93462740913
HLA-DPA1	-2.30384	3.1681491658902	-24.7344	4.32150589154193e-98	5.42608279742005e-96	213.05760232768
PRRX1	-1.96887	1.44872174122647	-24.6147	2.13652338526178e-97	2.65605818072742e-95	211.463725741072
SELPLG	-1.48057	2.0413909498979	-24.6016	2.54323748758243e-97	3.13067547981226e-95	211.289935431892
GPR34	-1.38537	1.13928075973347	-24.592	2.89421956915957e-97	3.52813795246287e-95	211.161004798831
GZMB	-2.35511	1.82998457684356	-24.5678	3.99298244704526e-97	4.82075842356734e-95	210.84004589117
PLEKHO2	-1.00852	2.57482226055182	-24.5017	9.65507606498283e-97	1.15456319116118e-94	209.95947276173
CD209	-1.49937	0.919828769989328	-24.4997	9.91203414189181e-97	1.1741084970339e-94	209.933277574892
MSR1	-1.32337	1.31402147783193	-24.4696	1.4810718259978e-96	1.73797549974097e-94	209.532755909104
IL32	-1.95897	2.78235627542899	-24.4648	1.57978777890638e-96	1.83664956962486e-94	209.468404971192
MPP1	-1.34023	1.50411666546751	-24.4629	1.62038356249782e-96	1.86656293676354e-94	209.443100851348
CD2	-1.98735	1.9303741690619	-24.4595	1.69605445094991e-96	1.93596906237519e-94	209.397581871376
HLA-DQA1	-2.37219	2.36767726277857	-24.447	2.00203711299694e-96	2.2646466658369e-94	209.232167511128
RNASE2	-1.31193	0.905527446578852	-24.4224	2.78312566342631e-96	3.12008266339114e-94	208.903644582371
TMEM176B	-1.74049	3.16288015171443	-24.4142	3.10155150824886e-96	3.44629033075865e-94	208.795608351306
DOCK10	-1.18709	0.805982729866387	-24.3587	6.50830448416374e-96	7.16826939501403e-94	208.056428096484
AXL	-1.72758	2.25561609402311	-24.3242	1.0307012393546e-95	1.12534650098577e-93	207.597921811261
TBXAS1	-1.34186	1.17698644737605	-24.2747	1.99336949765586e-95	2.15765063901439e-93	206.940113971285
VIM	-1.67967	3.75562514599202	-24.2434	3.02771943255301e-95	3.24923463206287e-93	206.523259020069
IL2RB	-1.61085	1.54405423322521	-24.2299	3.62473744411063e-95	3.85696638544518e-93	206.343772850267
CTSK	-1.92725	2.32432295913039	-24.1712	7.92258842327916e-95	8.35932943215909e-93	205.563949745277
CCL2	-2.04567	2.34668486495294	-24.0548	3.73678832705373e-94	3.90992618620722e-92	204.017054535082
CD37	-1.55095	1.56752246233193	-24.0507	3.94922535371981e-94	4.09805566457074e-92	203.961911432873
RUNX3	-1.66271	1.35618886156331	-24.0231	5.70588481157356e-94	5.87238440115718e-92	203.594930309259
TMEM176A	-1.73303	2.29054141130028	-24.0078	6.99161916062358e-94	7.13713578705607e-92	203.392267300237
PTPN7	-1.31906	1.11206878053053	-23.9887	9.02409170809295e-94	9.13762060377541e-92	203.137773885221
PTPN22	-1.00575	0.713669952877171	-23.9657	1.22514139238084e-93	1.23063002581871e-91	202.832860168427
HLA-DPB1	-1.91101	3.13254579066835	-23.9188	2.28707851987921e-93	2.27909189647646e-91	202.210336493148
CD52	-1.93006	2.44576015245224	-23.9092	2.59916102334892e-93	2.56969022119441e-91	202.082770631708
RGS18	-0.815489	0.448555707302751	-23.8821	3.72706957889664e-93	3.65602231504892e-91	201.72331689059
HLA-DRA	-2.33015	5.24520516986008	-23.8541	5.41692462403288e-93	5.27247330072534e-91	201.350427986391
RASSF4	-1.1911	1.58224078957969	-23.8145	9.16872639992761e-93	8.85557912903778e-91	200.825590350695
CTLA4	-1.33489	1.07948304828782	-23.7396	2.48504278805074e-92	2.38184711807367e-90	199.831231157003
SIRPA	-1.61571	2.35321499701443	-23.6504	8.13668325675315e-92	7.73971174028732e-90	198.648376763861
CD48	-1.49888	0.860284173733754	-23.6143	1.31587781563523e-91	1.24226780850496e-89	198.16898463685
RAB3IL1	-1.42771	1.53709584375938	-23.5664	2.48528618907119e-91	2.32875025298343e-89	197.534841067151
LILRB5	-1.07311	0.607798947278431	-23.5307	3.99531945274422e-91	3.71594304064121e-89	197.061405852143
MFNG	-1.23788	1.56391299109594	-23.4776	8.09586513964748e-91	7.47438843333924e-89	196.357112634084
LAIR1	-1.30317	1.34743925179349	-23.4756	8.30525754372886e-91	7.61173822766858e-89	196.331647407137
GLIPR1	-1.334	1.47305321748627	-23.4641	9.67733079893629e-91	8.80496851532203e-89	196.179169675328
CD300C	-1.11638	0.849398647844958	-23.438	1.36857947636945e-90	1.23625064066869e-88	195.833548994427
IL12RB1	-1.20527	0.920876992572549	-23.3617	3.76943817237355e-90	3.38064754945159e-88	194.823181742147
TSPAN4	-1.27503	1.98767114529846	-23.3466	4.6114878239468e-90	4.10651355443092e-88	194.62211210282
GYPC	-1.43717	1.65181533919104	-23.3421	4.89247191135849e-90	4.32604769852234e-88	194.563127800052
FOLR2	-1.79576	2.06169598168305	-23.3316	5.62318526648824e-90	4.93739260182002e-88	194.42431049566
NLRP3	-1.01635	0.632461191126821	-23.2778	1.14911845597011e-89	1.00196745369171e-87	193.711598088902
COL6A2	-1.95118	4.26518392027773	-23.2754	1.18619792515863e-89	1.02716559643391e-87	193.679927586524
GZMA	-2.17159	1.9436203924881	-23.2735	1.21693150880511e-89	1.04656109757239e-87	193.654418769188
TRPV2	-1.33059	1.73317838640056	-23.2483	1.69806587897318e-89	1.45040239295152e-87	193.322180548196
HAPLN3	-1.59077	2.13155741615588	-23.2362	1.99382540865755e-89	1.6915183669665e-87	193.162058511274
STAT4	-0.954925	0.601157727159104	-23.2099	2.82730580931553e-89	2.38252696253461e-87	192.813753895817
BATF3	-0.98702	0.802676245393838	-23.1833	4.02487671142405e-89	3.36909013257602e-87	192.461559832642
CTHRC1	-2.37053	3.12846944397353	-23.1595	5.5195828987398e-89	4.5896611176541e-87	192.146625116737
ZEB2	-1.00294	0.81170489102535	-23.0896	1.39491742965545e-88	1.15227521360223e-86	191.222074045241
SH2B3	-1.18178	1.9235007440119	-23.0789	1.60703385397902e-88	1.31881810918697e-86	191.080911469452
NCF1C	-1.27061	0.90119197720056	-23.0276	3.17091899816857e-88	2.58532850266263e-86	190.403165527185
SLC15A3	-1.5168	1.92537230580434	-23.0175	3.62358032239893e-88	2.93533384051878e-86	190.270094890364
P2RY13	-1.07628	0.715685152514146	-23.0048	4.28863905680705e-88	3.45180461520957e-86	190.102056013978
FAM20C	-1.61113	2.06887401989944	-22.9757	6.31008299609568e-88	5.04645873241894e-86	189.716949789911
CCL8	-2.0042	1.3531850639937	-22.8994	1.73335880865976e-87	1.37747172161595e-85	188.709264742276
SLAMF6	-1.33404	0.898794524314986	-22.843	3.65678587365562e-87	2.88771090752326e-85	187.964822732127
TNFRSF4	-1.22017	1.54294910641317	-22.788	7.56496640265125e-87	5.93660738448057e-85	187.239909637679
AEBP1	-2.29263	3.52911104288838	-22.7811	8.28601782890495e-87	6.4620645875609e-85	187.149122542809
TNFAIP6	-1.82125	1.48701538973053	-22.7296	1.63766528575869e-86	1.26929168691272e-84	186.469741421644
GBP5	-2.08419	1.28454170698725	-22.6906	2.74501465296713e-86	2.11450331181935e-84	185.954673691459
CD33	-0.787057	0.462347593882213	-22.6657	3.81184960834632e-86	2.91838924892661e-84	185.62726630202
CD74	-1.92753	5.22254631617059	-22.6533	4.49105894148848e-86	3.41755976177753e-84	185.463752409835
IFI30	-0.807864	0.292873135045098	-22.6292	6.18115688610486e-86	4.67533770252606e-84	185.145232228089
SULF1	-2.27458	2.22327488864216	-22.6259	6.4560855935063e-86	4.85404854563264e-84	185.101836717786
NCF1	-1.12987	0.707339272114566	-22.5881	1.06399918075387e-85	7.95212721044382e-84	184.60364427883
IFITM3	-1.74729	5.34496597129426	-22.5873	1.07453126588505e-85	7.98332223340399e-84	184.593822064205
TIMP2	-1.78243	3.34541670472367	-22.5428	1.93578118322609e-85	1.42974520803452e-83	184.006852106522
APOE	-2.20495	3.96301576054384	-22.5263	2.4070159333293e-85	1.76739719642589e-83	183.789589006205
TGFBI	-2.21191	3.17628528429678	-22.5139	2.83210828913456e-85	2.06743905106823e-83	183.627413691324
ADAM19	-1.81085	1.79254236589692	-22.5003	3.39097597112384e-85	2.46110371638329e-83	183.447825068022
SERPING1	-1.83686	3.30134443300294	-22.4807	4.39302822831739e-85	3.17004956521569e-83	183.189654354725
C1orf54	-1.04458	2.06852100886849	-22.4484	6.72773441612499e-85	4.79962689368554e-83	182.764637968173
LCP2	-1.18748	1.4444230166972	-22.4419	7.33438192240045e-85	5.20285307444407e-83	182.678547157947
TNFRSF1B	-1.3205	2.72913826424986	-22.4285	8.74425845993951e-85	6.16814096758429e-83	182.503219837089
ENTPD1	-0.898284	1.47933430411485	-22.4168	1.02077365862013e-84	7.16024249029853e-83	182.348908691462
SIGLEC1	-1.28485	1.16756395386779	-22.39	1.45320885873e-84	1.01369391278966e-82	181.996694547931
PRF1	-1.72523	1.62779043420714	-22.3879	1.49406088584772e-84	1.03643251285658e-82	181.969049285882
FAP	-1.59992	1.17429277407913	-22.3871	1.51122801212631e-84	1.04258125935483e-82	181.957656886325
CORO1A	-1.48149	2.5195549371423	-22.3549	2.30905286546143e-84	1.58428785676141e-82	181.534942453693
ITGAL	-1.24185	1.03716069483193	-22.3519	2.40487357861412e-84	1.64106481810212e-82	181.494
CPVL	-1.75107	1.84237501339272	-22.3481	2.52729797878676e-84	1.71528396873765e-82	181.444885049073
PLA2G7	-1.56001	1.78941693025238	-22.3028	4.5924878228806e-84	3.10017618839187e-82	180.849307783505
COL6A1	-2.00808	4.06109132569958	-22.2676	7.29821415251525e-84	4.90034101064072e-82	180.387415435786
COL6A3	-2.09088	3.06045227549342	-22.2616	7.90223724247638e-84	5.2776856817305e-82	180.308125175234
IFITM2	-1.51535	3.61546819356583	-22.2605	8.01404300771982e-84	5.32403830713916e-82	180.294115642243
MT2A	-2.45999	4.63913490461737	-22.2349	1.1232811651728e-83	7.42311489995248e-82	179.957431994942
GIMAP1	-0.893791	0.826376191501541	-22.2217	1.33727682213488e-83	8.79101977943749e-82	179.783546862692
CXorf21	-0.889564	0.729414312953641	-22.193	1.95260848408454e-83	1.27692458990445e-81	179.406093856174
PAPSS2	-1.33154	1.79710381844104	-22.1744	2.49166038710863e-83	1.62099936893969e-81	179.163005424945
TGM2	-1.99975	3.28273907635168	-22.141	3.87153911610197e-83	2.50572397638023e-81	178.723559621234
GPR68	-1.58259	1.73692080928025	-22.1195	5.13716825746605e-83	3.30780946875609e-81	178.441517297188
SIGLEC9	-0.954861	0.824859452609244	-22.1065	6.09275753159191e-83	3.90309507993204e-81	178.271405887887
CD247	-1.40542	1.08944409037115	-21.9709	3.62923176111931e-82	2.3131286290667e-80	176.49201201818
CCL4L2	-1.68239	1.27499556414776	-21.9693	3.70336397347835e-82	2.34845646722193e-80	176.471849481536
CD3E	-1.56433	1.81411956638193	-21.9321	6.04022468664257e-82	3.81110860128061e-80	175.984055559953
ADAMDEC1	-1.75873	1.16683323648417	-21.9268	6.47877657644621e-82	4.06737593469293e-80	175.914166638588
FCGR3A	-1.89635	2.64396636467955	-21.9212	6.96969127734861e-82	4.35380316807906e-80	175.841337482592
IL21R	-1.02648	0.623686	-21.9193	7.1485599699857e-82	4.44343163282873e-80	175.816070374985
NNMT	-2.1378	3.10327659443249	-21.8666	1.42774352460265e-81	8.83091019453738e-80	175.126292990266
MMP9	-2.52159	2.27398375730644	-21.8281	2.36876812137947e-81	1.45795355549219e-79	174.621478544139
PLEKHO1	-1.23266	2.48603083797773	-21.7975	3.53819751040588e-81	2.16710282637347e-79	174.22139007108
CXCL9	-2.75755	2.27585782828557	-21.7695	5.1151777648634e-81	3.11777534056431e-79	173.853861121037
GLT8D2	-1.44262	1.49044207121387	-21.7431	7.22808574926912e-81	4.38434032211706e-79	173.509099840188
ADORA3	-1.00772	0.865105790057843	-21.7007	1.25989692508075e-80	7.605416245824e-79	172.955069492763
NCF2	-1.47706	1.87037440303894	-21.5696	7.03000731303812e-80	4.22338621160319e-78	171.240911245082
FAM20A	-1.3303	1.18286056746064	-21.5165	1.40839857493266e-79	8.4208821461212e-78	170.548088751097
GNGT2	-0.822719	0.821759143836835	-21.5135	1.46580388133882e-79	8.72257513463992e-78	170.508254971765
ICOS	-1.10494	0.71036823880098	-21.4655	2.74742971472407e-79	1.62720412726771e-77	169.881830731436
COL5A2	-1.95748	3.1842298500972	-21.4445	3.61656692224819e-79	2.13190677350931e-77	169.607776487226
VCAM1	-1.52968	1.65854	-21.428	4.48355715338123e-79	2.630632879339e-77	169.393514923724
FCGR1B	-0.597393	0.246258776662437	-21.3715	9.39255061800359e-79	5.4852495609141e-77	168.656185926472
SLC11A1	-1.19762	1.12308875061036	-21.3525	1.2039523848711e-78	6.99853062242663e-77	168.408638007478
CD3D	-1.83874	2.13658677527311	-21.3204	1.83028154682489e-78	1.05903295400614e-76	167.99101101844
ATP8B4	-0.701847	0.315910665463585	-21.3099	2.1013399430039e-78	1.21029469377784e-76	167.853312527749
IKZF1	-1.11313	0.811419457279272	-21.2616	3.94491867041413e-78	2.26175337103743e-76	167.225317511317
COL1A2	-2.19622	4.63443104419804	-21.2091	7.83894812011107e-78	4.47390148164158e-76	166.540671311158
CCL5	-2.25172	3.03561931936092	-21.1717	1.2761254182711e-77	7.2502401591909e-76	166.054805907218
DOCK11	-1.19345	1.22080307856849	-21.0924	3.58868351702505e-77	2.02970766845795e-75	165.023919548625
EMILIN1	-1.78335	2.88988701877437	-21.0719	4.68995534557558e-77	2.64067620264785e-75	164.757078485097
MSN	-1.63707	3.66252689012003	-21.0194	9.29799900970411e-77	5.21186051633236e-75	164.074742562934
PDGFRB	-1.56761	2.64574981639776	-20.9896	1.3703764022222e-76	7.64730938057863e-75	163.688029684007
COL5A1	-2.03243	3.07580878337269	-20.9441	2.47611505773934e-76	1.3756681710166e-74	163.098194257134
LAG3	-1.59674	1.36844768966106	-20.9039	4.17888325994555e-76	2.31145630889323e-74	162.576409851536
CCR1	-1.3509	1.58855114498768	-20.8646	6.96343911675091e-76	3.83477813815458e-74	162.067313904726
COL3A1	-2.21884	4.95381910815658	-20.8564	7.74578370427943e-76	4.24698952798832e-74	161.96115883569
CXCR3	-1.22332	0.960314223763221	-20.8445	9.04208303366947e-76	4.93619106829365e-74	161.806883355664
TBC1D10C	-1.28338	1.1105367428521	-20.8122	1.37619161297057e-75	7.48028653353181e-74	161.388132492223
PIK3CD	-1.17029	1.59094051893711	-20.8095	1.42502544622386e-75	7.71233599258054e-74	161.353367881668
TLR1	-1.05166	0.85402312192423	-20.7969	1.67859965265238e-75	9.04570696940057e-74	161.190091330207
CDH11	-1.60398	1.46599490504888	-20.7066	5.42300991122351e-75	2.909885147236e-73	160.020943923827
NEXN	-1.28763	1.4204672345535	-20.6957	6.24993239745514e-75	3.33932558223178e-73	159.879454166287
GIMAP7	-1.19458	2.07569098195924	-20.6919	6.56756893573004e-75	3.49416930326383e-73	159.830031291492
GNG2	-1.01733	1.09523594205378	-20.6549	1.06100997992079e-74	5.62111447590105e-73	159.351823579417
LTB	-1.6424	2.00525222948964	-20.6352	1.36961248409914e-74	7.22556905476839e-73	159.09729245831
TAGAP	-1.01812	0.920914115847899	-20.6314	1.43830047209605e-74	7.55619277307028e-73	159.048506826201
CALD1	-1.54217	3.02152698100938	-20.6198	1.67226640986287e-74	8.74874043426592e-73	158.898247391178
MPEG1	-1.34855	1.72306619779202	-20.6157	1.76461047910801e-74	9.16013859918287e-73	158.844660729661
GPR84	-1.01328	0.819954286561625	-20.6156	1.76549342227003e-74	9.16013859918287e-73	158.844162014857
IL4I1	-1.51074	1.70813269389412	-20.5967	2.2549639966399e-74	1.16515752846957e-72	158.600202876627
TGFB3	-1.40172	1.66403819172367	-20.5597	3.64295794117626e-74	1.87463032415611e-72	158.122002570329
BIN1	-1.45991	1.78644803268361	-20.538	4.82836320866679e-74	2.4744868754294e-72	157.841150707767
IQGAP2	-0.945131	0.856575905909944	-20.5203	6.07141114750297e-74	3.09888773853851e-72	157.612766953974
GREM1	-1.93297	1.47900685174972	-20.4923	8.71822241004844e-74	4.43182188585296e-72	157.252049152195
FLI1	-0.896209	1.22465910595028	-20.48	1.02222672591618e-73	5.17543498814659e-72	157.093383311598
SLC2A3	-1.64146	2.13060866587577	-20.4654	1.23535774860808e-73	6.22937826968798e-72	156.904586134363
KLHL5	-1.12489	1.87314349695084	-20.4505	1.49909891959757e-73	7.52907441378684e-72	156.711675723987
ITK	-0.908026	0.508910750790476	-20.4483	1.54132123651491e-73	7.71029061580922e-72	156.683985121471
IFITM1	-1.90599	3.69952770599118	-20.4188	2.25747026003654e-73	1.12479351527852e-71	156.303551548177
OLFML2B	-1.60566	2.32993561828249	-20.3471	5.70313362070782e-73	2.83037730203982e-71	155.379632468659
MSC	-1.60159	1.79043880267927	-20.3418	6.10810745482293e-73	3.0194250867227e-71	155.31124278706
IL18BP	-0.908111	1.84913513126821	-20.3153	8.59718840466719e-73	4.23318814152946e-71	154.970479327774
GAB3	-0.699264	0.678743121642857	-20.3109	9.10662516589345e-73	4.46651506183431e-71	154.913090140626
RAB31	-1.43175	2.97169112286457	-20.3038	9.97496575959014e-73	4.87337237655306e-71	154.822295150128
CD8A	-1.57761	1.43628489701905	-20.2816	1.32904373137625e-72	6.46801282603109e-71	154.536216064322
RGS2	-1.67211	2.89284147488782	-20.2539	1.90052312269943e-72	9.21350128517918e-71	154.179653751395
IL2RG	-1.36731	1.59489707242661	-20.2398	2.27929840932898e-72	1.10072580105903e-70	153.998478438842
SUSD3	-1.3353	1.54570107680364	-20.2301	2.58176812381717e-72	1.24201841236201e-70	153.874258021482
COLEC12	-1.512	1.01141410515189	-20.2278	2.66152404175522e-72	1.27549984230071e-70	153.843927969249
SERPINA1	-2.06321	2.28030451642941	-20.2167	3.06988011103265e-72	1.4656051206892e-70	153.701631275195
ISLR	-2.03451	2.83797	-20.2021	3.70632605942385e-72	1.76275113644416e-70	153.513813670145
OLFML3	-1.68526	2.14847577304398	-20.1906	4.29783861477756e-72	2.03636459045838e-70	153.366202605334
COL1A1	-2.2176	5.17625554987885	-20.1828	4.75585030786419e-72	2.24490437840386e-70	153.265254150236
SDS	-1.20305	1.41989822611092	-20.1239	1.01621534774169e-71	4.77887636938e-70	152.50832390991
SLAMF1	-0.920639	0.59600972122549	-20.1005	1.37283283061735e-71	6.43182426165354e-70	152.208471625386
CD5	-1.13483	1.11357714583683	-20.0693	2.05134860008344e-71	9.57499368871659e-70	151.808105894962
CLEC7A	-1.30613	1.49161409162871	-20.0676	2.09603405234616e-71	9.74733465231791e-70	151.786623729488
TNFSF4	-1.00866	0.883947548864846	-20.0581	2.37007455209754e-71	1.09810539026335e-69	151.664133853126
PRAM1	-0.680468	0.707082984797199	-20.0539	2.50170402844614e-71	1.15483072724889e-69	151.610252362073
CCL3	-1.24599	0.700382500485154	-20.027	3.53673409381684e-71	1.62663858175693e-69	151.265105556948
PLXNC1	-0.873168	1.0999023569979	-19.985	6.06594937684688e-71	2.77971023268939e-69	150.72731171773
GZMH	-1.67562	1.33841069959776	-19.9839	6.15974677918093e-71	2.81242838397803e-69	150.712015337022
AP1S2	-0.936145	1.64579816328501	-19.9629	8.06723500675277e-71	3.67000734582565e-69	150.443088572364
DPYSL2	-1.27479	2.16633392142857	-19.9549	8.93530421968376e-71	4.05024114737723e-69	150.341210816623
OSM	-1.35032	1.18836795886989	-19.9522	9.25248884380246e-71	4.17892985333754e-69	150.306438247691
CPXM1	-1.79545	2.32274580794426	-19.9291	1.24482717381603e-70	5.6021684567864e-69	150.010683714035
HEG1	-1.17726	2.06503046118557	-19.8907	2.03810802299112e-70	9.13945869167016e-69	149.519214347166
CXCL10	-2.73685	2.93199401460896	-19.834	4.21930822053841e-70	1.88532505398862e-68	148.793867486162
HLA-DQB1	-1.88854	2.64308153252997	-19.7995	6.57042795688288e-70	2.92547139810715e-68	148.352364728725
CLEC5A	-0.92898	0.73293703792577	-19.7926	7.18054177592174e-70	3.1858262381086e-68	148.263850876138
HLA-DRB6	-1.99408	2.70593113540448	-19.7842	7.99756592006714e-70	3.53582527085785e-68	148.156430879272
COL15A1	-1.53786	2.53227077705196	-19.7707	9.5065712889334e-70	4.18822838960869e-68	147.98413437986
TNFRSF9	-0.816924	0.57538596784388	-19.7563	1.14361388195966e-69	5.02070486079911e-68	147.799927237668
GPR132	-0.969176	1.12286500810798	-19.7478	1.27510048867383e-69	5.57845356647688e-68	147.691442084161
PALLD	-1.47169	2.70027207913333	-19.726	1.6847905321126e-69	7.34521872264091e-68	147.413713704533
FMOD	-1.54827	2.48054945440238	-19.7198	1.82456920281813e-69	7.92709028047904e-68	147.334265235585
P2RY10	-0.94	0.687473522291176	-19.7177	1.873706109993e-69	8.11250135071454e-68	147.307775568524
SERPINF1	-1.68959	3.23249472601303	-19.7095	2.08115769955843e-69	8.97973061019094e-68	147.203104662245
COL16A1	-1.6789	2.19278971559398	-19.6922	2.5973660800142e-69	1.11686741440611e-67	146.982238659259
ITGA5	-1.49589	2.97508042290112	-19.6913	2.62801820277254e-69	1.12619100866935e-67	146.970544001868
PDCD1LG2	-1.26846	1.07472918347227	-19.6644	3.71079782118029e-69	1.58478834839251e-67	146.626630349726
EPSTI1	-1.7332	2.22635706262423	-19.6156	6.92733967893921e-69	2.94846362741562e-67	146.004401816183
CD6	-1.2322	1.02686084837773	-19.6054	7.89468468145415e-69	3.34883989393035e-67	145.874107574571
SLA2	-0.994591	0.85830370482423	-19.5964	8.8562851876034e-69	3.74409147527099e-67	145.76
FCGR2B	-0.968181	0.821777348507423	-19.5961	8.89189111924329e-69	3.74652969440331e-67	145.755539597657
CD27	-1.17585	1.03332373746583	-19.5839	1.03918628645109e-68	4.36388729521066e-67	145.600157277767
PDLIM3	-1.59378	1.32514597562255	-19.5821	1.06318182804544e-68	4.44977034431283e-67	145.577402531527
ACP5	-1.26347	2.96095675439146	-19.5536	1.52980504497546e-68	6.38147247332619e-67	145.214699385185
VMO1	-1.27421	1.68397413222311	-19.546	1.68626884048627e-68	7.01085813282966e-67	145.117635106288
FILIP1L	-1.32323	2.00287542836106	-19.5285	2.10763019121077e-68	8.73379692437043e-67	144.89530833136
CD38	-1.25838	0.814933877063529	-19.5029	2.92254897729329e-68	1.20708963680574e-66	144.569471602939
CD3G	-0.965471	0.743777064303221	-19.4926	3.3323531551556e-68	1.37183692511914e-66	144.438673128927
PSTPIP1	-1.00664	1.10668360812591	-19.4788	3.97423798990029e-68	1.63073634644405e-66	144.263088480158
ITGA4	-0.860345	0.853318970334314	-19.4623	4.91129636612487e-68	2.00867222062097e-66	144.052068841182
IL18RAP	-0.760276	0.444319867889776	-19.4618	4.9411169676537e-68	2.01430729369675e-66	144.04603496583
ARHGAP25	-0.938169	1.34494617039202	-19.4511	5.65930219703936e-68	2.29961807074519e-66	143.910765427244
CLEC10A	-1.16304	0.996160170821849	-19.4295	7.45757065480965e-68	3.02055668199323e-66	143.635731089001
HSD11B1	-1.17338	1.19402683976261	-19.4187	8.5642053939272e-68	3.45762581756109e-66	143.497818562277
POSTN	-2.49117	3.02740318602269	-19.4118	9.34974917397656e-68	3.75065337471085e-66	143.410345411205
GNLY	-1.64031	1.41321948959958	-19.3617	1.76901053339921e-67	7.07378861699379e-66	142.774763958492
TRAF3IP3	-0.856671	0.722793300371989	-19.3499	2.05606673530482e-67	8.19554727888486e-66	142.624879659692
LYZ	-2.20048	2.9445618097542	-19.3423	2.26606042739083e-67	9.00400466022763e-66	142.527948799635
PLA2G4C	-0.88061	0.646339002580952	-19.301	3.83402446768298e-67	1.51861234120592e-65	142.003794252883
LTA	-0.797	0.503613721470308	-19.2974	4.01447386231146e-67	1.5850859690309e-65	141.957953412036
C1QTNF1	-1.4196	2.09616830959888	-19.2887	4.4860533389966e-67	1.76573309481007e-65	141.84724979902
GZMK	-1.21936	0.509203136478011	-19.2681	5.82991297670577e-67	2.28751210423493e-65	141.586079201831
SPHK1	-1.63942	2.1579180904556	-19.2519	7.15686965737104e-67	2.79942851769317e-65	141.38168096456
GFPT2	-1.60019	1.29925335762843	-19.2416	8.16182305042826e-67	3.18260404413594e-65	141.250717259989
IL15RA	-1.25771	2.03421397959594	-19.1537	2.49347286640675e-66	9.69289328501645e-65	140.137599243848
ISG20	-1.33825	1.56867135226162	-19.1288	3.42025302460891e-66	1.32545361040091e-64	139.822605131885
CCL18	-2.13093	2.24922000293627	-19.1008	4.8769019611062e-66	1.88413480072767e-64	139.468983439358
CYBRD1	-1.54446	2.38188764336639	-19.1004	4.90680333418784e-66	1.88987186086081e-64	139.462891179303
PIM2	-1.1579	2.57235296983319	-19.0914	5.49712111701123e-66	2.11076002278878e-64	139.349665674966
GNB4	-1.11757	1.50936596807675	-19.0836	6.07162062577325e-66	2.32424599320759e-64	139.250594110082
CLIC4	-1.36483	3.38992974787773	-19.0787	6.45395051384882e-66	2.46309430552844e-64	139.189729735318
TNC	-1.99478	2.36465706546807	-19.0482	9.50179352178299e-66	3.61528846846992e-64	138.804225596813
CRISPLD2	-1.45436	2.18183830824034	-19.0223	1.31968841152152e-65	5.00604462086533e-64	138.477
SULF2	-1.81332	2.51960216197017	-19.0148	1.45183712071263e-65	5.49074303845416e-64	138.38170155932
GAS7	-1.20599	1.18884070370952	-19.0067	1.60763724377931e-65	6.06170967954747e-64	138.280105286841
STX2	-1.13571	1.46111544071106	-18.9779	2.31576550533444e-65	8.7056142769399e-64	137.916347700844
IL16	-0.80232	0.75949336317437	-18.9765	2.35633384222715e-65	8.83167991731466e-64	137.899039024558
MS4A7	-1.38611	1.76789128623824	-18.9579	2.98462189172153e-65	1.11532477596594e-63	137.663462463571
CD28	-0.720164	0.577719512942577	-18.9163	5.05057133065134e-65	1.88174995927769e-63	137.139194758374
CXCR4	-1.32453	2.98517425297997	-18.9131	5.25443168061928e-65	1.95191254975905e-63	137.099756914862
CCR2	-0.863997	0.533392796419188	-18.9093	5.51774330521649e-65	2.04368097169021e-63	137.051023744104
CXCL13	-2.26396	2.05744024712171	-18.9041	5.89299739072307e-65	2.1762492717035e-63	136.985448591435
FCN1	-1.07101	0.473284569319608	-18.8848	7.51906992694423e-65	2.76860533732293e-63	136.742588769149
PLAUR	-1.33688	2.68130691208908	-18.8597	1.03184676116967e-64	3.78826547755743e-63	136.427159769554
GIMAP8	-0.982483	1.42266197891611	-18.846	1.22782539424179e-64	4.49462846941687e-63	136.254
CCDC80	-1.54447	1.79742272536485	-18.843	1.27555073013462e-64	4.65576016499136e-63	136.215845574087
CCL13	-1.83648	1.63315174434314	-18.8318	1.46947511522527e-64	5.34803754978796e-63	136.074795142548
SOCS1	-1.14978	1.77152686841597	-18.819	1.72709330793335e-64	6.26745190011881e-63	135.913805238931
RAMP1	-1.80323	2.2318967500444	-18.8116	1.89629084710962e-64	6.8616218663713e-63	135.820660606722
PPP1R16B	-0.976994	0.940519800761905	-18.8086	1.96877816625905e-64	7.10344214239905e-63	135.783273882692
DCN	-1.93332	2.70756328158109	-18.8036	2.09725756422462e-64	7.5453197640127e-63	135.720269869492
DDR2	-1.21525	1.19906157050966	-18.8003	2.18558588694449e-64	7.84063325613574e-63	135.679155818384
CD80	-0.676698	0.43460272807549	-18.7789	2.86246918561037e-64	1.02396476052774e-62	135.410267015362
PYHIN1	-0.805901	0.512535835388375	-18.7723	3.11121132572504e-64	1.10978322175578e-62	135.327221368448
ALDH1L2	-0.912655	0.801299654314174	-18.7233	5.77059669999639e-64	2.05256691685991e-62	134.711551801704
PIK3CG	-0.870195	0.760935933119188	-18.6951	8.23481750716033e-64	2.92080137344365e-62	134.357164453307
SOD2	-1.22392	3.03341743950434	-18.6935	8.40230541725854e-64	2.97181258645347e-62	134.337098024005
KCNJ8	-1.11188	1.31401024464748	-18.6833	9.55844492322485e-64	3.37123130494414e-62	134.208617802489
DSE	-1.18449	1.22227138072423	-18.6798	9.97781079145211e-64	3.5092826974082e-62	134.165825330683
EFEMP1	-2.11872	2.15086643398978	-18.6505	1.44436528191343e-63	5.06576829042039e-62	133.797194685929
BCL2A1	-1.45012	1.67402297688838	-18.6459	1.52918212308496e-63	5.34830382658908e-62	133.740326343048
LOX	-1.4569	1.80142304455378	-18.6222	2.06248189655226e-63	7.19347852586392e-62	133.44217118338
PDCD1	-1.11063	0.914123706696499	-18.6158	2.23433161995738e-63	7.77126532415093e-62	133.362412753896
BNC2	-0.821094	0.496160941805445	-18.5531	4.91514362339311e-63	1.70482163909735e-61	132.576735916443
AQP9	-1.40854	0.921282681805322	-18.5403	5.77329360400734e-63	1.99695522016298e-61	132.416367128289
PSMB9	-1.63918	2.94699226811835	-18.5382	5.92144866552557e-63	2.04257443528404e-61	132.391115849615
EDNRA	-1.17675	1.5070626817542	-18.5206	7.39351248716181e-63	2.54336829558366e-61	132.169857894158
SFRP2	-3.05098	2.7951435553112	-18.5192	7.51991984553457e-63	2.57978452405825e-61	132.152963702094
NEK6	-1.20201	2.13350488740966	-18.5108	8.36072665017064e-63	2.86041645284857e-61	132.047338851994
P2RY6	-1.27716	1.5632942104951	-18.4998	9.59577356008607e-63	3.27403621794676e-61	131.910036255698
MAP4K1	-1.01332	1.09376802042339	-18.4776	1.26804614607564e-62	4.31479333607743e-61	131.632258370177
ST3GAL6	-0.740569	0.663002142201261	-18.4551	1.68098964938514e-62	5.70446109126481e-61	131.351327079946
FBN1	-1.33886	1.72563845976947	-18.4413	1.9976097757922e-62	6.76064375871882e-61	131.17935551674
NRP2	-1.13904	1.56763795537479	-18.3991	3.39135331791735e-62	1.14467291020888e-60	130.651912768815
SLC43A3	-1.01832	1.54972619643151	-18.3884	3.87609544571136e-62	1.30477893877619e-60	130.518777545099
PRDM1	-1.01437	1.81924837849552	-18.3733	4.68581106722831e-62	1.57312951230264e-60	130.329726390645
ARID5A	-0.735524	2.47574033220462	-18.3708	4.83664918241239e-62	1.6194391235832e-60	130.298153467045
MMD	-1.30842	2.21966899328263	-18.37	4.88257348137292e-62	1.63046788915208e-60	130.288736076074
GAS6	-1.37354	2.60263579605322	-18.3465	6.55417148684078e-62	2.18286942145286e-60	129.995332060845
F13A1	-1.65541	1.73652458959258	-18.338	7.28864845179351e-62	2.42106534287617e-60	129.88948593711
NAPSB	-1.26782	1.48918218866667	-18.3367	7.40446089546754e-62	2.45304514521083e-60	129.873776403637
ARHGAP15	-1.01559	0.839924093939216	-18.3362	7.45424297973966e-62	2.46303881193714e-60	129.867099018066
STOM	-1.27214	3.75483245758193	-18.3008	1.16087539183911e-61	3.81938959757945e-60	129.425669896512
JAZF1	-0.930051	1.37549041113838	-18.3007	1.16199970235373e-61	3.81938959757945e-60	129.424705247731
PDPN	-1.6754	2.44982890500028	-18.2691	1.7252753425612e-61	5.65602015697087e-60	129.03084459592
ROR2	-1.36435	1.23981990820098	-18.2375	2.55968314449741e-61	8.36963061518474e-60	128.637731924701
LUM	-1.9629	4.21697717448039	-18.2351	2.63786210467177e-61	8.60285625617109e-60	128.607752312855
RARRES2	-1.74584	3.15375623888824	-18.1969	4.25020360254976e-61	1.3825273687465e-59	128.132432377278
PECAM1	-1.03302	2.77890865400042	-18.1832	5.03933766870732e-61	1.63498511029171e-59	127.962724920347
ST8SIA4	-0.836646	1.19358359478683	-18.1662	6.23465130014884e-61	2.0175845805327e-59	127.750628035699
PXDN	-1.38322	2.1438033000077	-18.0826	1.76642015009792e-60	5.70158647933919e-59	126.712899287977
DEGS1	-1.23995	3.20453406199608	-18.0788	1.85217253859676e-60	5.96304574221049e-59	126.665663427112
LYL1	-0.898823	1.26218482829762	-18.0449	2.82155806364793e-60	9.06073735221569e-59	126.246231349623
SPON2	-1.33309	2.37433468606905	-18.0307	3.36880033229385e-60	1.07904737174188e-58	126.069595825379
SYT11	-1.18136	1.45420897115182	-18.0187	3.90993672371625e-60	1.24918996190792e-58	125.92116289258
THY1	-1.39749	2.6233956612937	-17.9877	5.74952190150927e-60	1.83225880698859e-58	125.536945556354
LRRC32	-1.25417	2.14729101099804	-17.9718	7.00083294972701e-60	2.22537869662715e-58	125.340738165374
CCR5	-1.07985	1.11810171819132	-17.9659	7.53579965255652e-60	2.38938132417929e-58	125.267366216997
RCN3	-1.4748	3.1715993302077	-17.9423	1.00980033745969e-59	3.19371613026294e-58	124.975743393499
IL6	-1.72001	1.17901161633291	-17.9345	1.11280273867143e-59	3.51064100169812e-58	124.878963056264
ACTN1	-1.20403	3.42943816704748	-17.9194	1.34282849275011e-59	4.22570289598256e-58	124.69174213316
PDGFC	-1.2187	1.45839691172591	-17.9112	1.48548938321802e-59	4.66295117392138e-58	124.591139348738
CCL3L3	-1.35657	0.81471248365112	-17.9067	1.57109153969169e-59	4.9171875241856e-58	124.535314673982
MSRB3	-1.26644	1.47806788220308	-17.8849	2.05978636223245e-59	6.41753785711926e-58	124.265458945543
RGS10	-0.9272	3.25745203002087	-17.866	2.6028509906145e-59	8.08945471241478e-58	124.032298366337
CD248	-1.43181	2.80044783261765	-17.8057	5.48991505005967e-59	1.70200921897652e-57	123.288694611855
ADAMTS2	-1.31827	1.82992063572115	-17.7887	6.77702778758469e-59	2.09587095815058e-57	123.078833519522
FNDC1	-1.65374	1.18774394792899	-17.7664	8.92852609364473e-59	2.75446126859467e-57	122.804123418269
LAMA4	-1.12456	2.06262579119104	-17.7533	1.04978029321735e-58	3.23064739255811e-57	122.642798356126
LMCD1	-1.2168	1.70130925759174	-17.7458	1.15174235534048e-58	3.53576455101592e-57	122.550441178557
CHST7	-0.844355	1.25642270605798	-17.7387	1.25861175630689e-58	3.85442175907058e-57	122.462031293374
CXCR6	-1.01088	1.01125229314261	-17.7368	1.28734646756471e-58	3.93282779726095e-57	122.439539870896
GGT5	-1.06482	1.95444435842703	-17.7294	1.41173594855531e-58	4.30236809952925e-57	122.34763942903
SH2D1A	-0.905011	0.643284598223249	-17.7095	1.8046888043054e-58	5.48660354161225e-57	122.102968423574
MFGE8	-1.23465	2.80588154714664	-17.6994	2.04469626267536e-58	6.20125755414295e-57	121.978563989352
SP140	-0.960354	0.785677992495658	-17.6783	2.65220723344552e-58	8.02436482485348e-57	121.719373604512
COL8A2	-1.30312	1.6934685406507	-17.6727	2.84088768055931e-58	8.55400137100785e-57	121.650901163934
LAX1	-0.835639	0.47749	-17.6248	5.12846396800809e-58	1.54050223881123e-56	121.062381339907
DOK3	-0.757287	1.2924637163951	-17.6104	6.12454377224671e-58	1.83531674473341e-56	120.885536887862
ECM2	-0.864108	0.898861893303641	-17.6052	6.53273287619325e-58	1.95297604746387e-56	120.821253568179
COL8A1	-1.41734	1.77150359273501	-17.603	6.71620916620443e-58	2.00305753660007e-56	120.793657159329
MYADM	-1.44317	2.58892994453137	-17.5829	8.60023048797009e-58	2.55887426556759e-56	120.547304367376
ZAP70	-1.00302	0.988173038820728	-17.5742	9.57465420934581e-58	2.84206520691598e-56	120.440370420773
EBI3	-1.15154	1.20357247961485	-17.5681	1.03150062109213e-57	3.05460419774359e-56	120.366165379564
ANGPTL2	-1.39666	2.63627699347913	-17.548	1.32199732975689e-57	3.90564669939471e-56	120.118954387316
KCTD12	-1.10253	2.53661610687507	-17.5107	2.0925255923403e-57	6.16754726230631e-56	119.661429420264
GPRIN3	-0.638538	0.679003109720588	-17.509	2.13528719517581e-57	6.27884450178631e-56	119.641275158188
TMEM158	-1.55957	2.12364693076359	-17.4929	2.60291752296359e-57	7.63603561175955e-56	119.443979463291
MXRA8	-1.29848	2.94045882579552	-17.4772	3.15786600269415e-57	9.24246282746569e-56	119.251435211304
RAB27A	-0.754845	1.96799883740168	-17.4749	3.2474428693799e-57	9.4825331785893e-56	119.223567998324
RNASE1	-1.3968	4.28367141495028	-17.4733	3.31122212682199e-57	9.64633527247725e-56	119.204190983215
FKBP5	-1.31026	1.93160210079076	-17.462	3.80404816755713e-57	1.10563955536684e-55	119.065959644318
SPARC	-1.36919	5.00558036427297	-17.4287	5.73044910545657e-57	1.66169789764694e-55	118.657761403672
OLFML1	-0.953992	1.07190529454706	-17.4234	6.10862111550571e-57	1.76727757433847e-55	118.594093232515
VASN	-1.22395	2.37883737159678	-17.4064	7.52688006382869e-57	2.17258634669961e-55	118.386095166038
ZNF469	-0.929744	0.824340307114986	-17.3837	9.94162802008876e-57	2.86300645459253e-55	118.108888210287
TUBB6	-1.56024	2.95397190280532	-17.359	1.34656864010392e-56	3.86899676090271e-55	117.806614076598
TAGLN	-1.67012	3.20961978179006	-17.3521	1.46492349855238e-56	4.18988142319447e-55	117.722687536577
CPA3	-1.65307	1.5493157124556	-17.2666	4.17264063958404e-56	1.19071990615039e-54	116.679893787733
MMP25	-0.821414	0.790613938680812	-17.239	5.84975848910448e-56	1.66175492283249e-54	116.343324172757
GAS1	-1.6799	1.44507893963291	-17.2359	6.07660633147224e-56	1.72229952817078e-54	116.305422695979
ACVRL1	-0.797263	1.90750918340322	-17.1809	1.18941952723074e-55	3.36359269907864e-54	115.636375898039
LGALS1	-1.45473	5.16370893107073	-17.176	1.26270552766639e-55	3.56281586637733e-54	115.576812877404
LCK	-1.02704	1.56156738181765	-17.1698	1.36137983386068e-55	3.83261999864455e-54	115.501858134101
NID2	-1.11369	1.29567767460686	-17.1431	1.88439336223479e-55	5.2931639946801e-54	115.178
GEM	-1.33764	1.90916324932549	-17.1319	2.16169659746114e-55	6.0585407316344e-54	115.041232790956
SIT1	-1.08225	1.09270742002003	-17.1144	2.67387686292132e-55	7.47732692446326e-54	114.829412261971
PTGS1	-1.56055	1.7636314618591	-17.1111	2.78593523708413e-55	7.77337840818406e-54	114.788515655365
ATP8B2	-0.96664	1.52644167743207	-17.1027	3.08599246568056e-55	8.59151250534037e-54	114.686618828429
RFTN1	-1.03393	2.18880906372731	-17.0757	4.28816735588976e-55	1.19119976372902e-53	114.358898112027
GBP1	-1.53395	2.93059850285406	-17.0458	6.16497572893931e-55	1.70877340513382e-53	113.997273115275
GPC6	-1.16661	1.04818544675154	-17.0014	1.05744147514564e-54	2.92450113698869e-53	113.459806990354
VNN2	-0.932	0.636446993547199	-16.9955	1.1368869552075e-54	3.13730826584295e-53	113.387646313405
SPOCK2	-1.26316	1.86197585423277	-16.9746	1.46566473589233e-54	4.03572070698775e-53	113.134617057251
ELMO1	-0.786411	1.13124507213964	-16.9633	1.68074220154378e-54	4.617811615445e-53	112.998222618005
KCNMB1	-1.21041	0.874656959632913	-16.9624	1.69885260815812e-54	4.64723166623822e-53	112.987546689157
VCAN	-1.7268	2.10928612903203	-16.9501	1.97163120451987e-54	5.38169595738076e-53	112.839217914465
CD93	-1.08753	2.39093557023781	-16.9352	2.36380102612066e-54	6.43815307678331e-53	112.65851486176
FAS	-0.973233	1.53423972164034	-16.9125	3.11124311526935e-54	8.45557760937705e-53	112.384835433619
STAT1	-1.32286	3.45399904571597	-16.9114	3.15334029523831e-54	8.55147748315598e-53	112.371447986745
STX11	-0.917853	0.985283828660504	-16.9023	3.52057662385285e-54	9.52680174333975e-53	112.261715961595
ST6GAL1	-1.10449	1.45034409272087	-16.9003	3.61083448610432e-54	9.75002963602706e-53	112.236500810034
CCL11	-1.59327	1.82329671210896	-16.8999	3.62769867490401e-54	9.77454604336797e-53	112.231859460123
COL18A1	-1.06869	2.71612906679342	-16.8487	6.74188313291236e-54	1.81265705817661e-52	111.614547237054
ANTXR1	-1.10277	2.85431265368235	-16.7804	1.53981390939888e-53	4.12236747258258e-52	110.791893446925
PTGER2	-0.856595	0.873633467969188	-16.7756	1.63139198020215e-53	4.35824631987622e-52	110.734349718561
LCP1	-1.5898	3.27560194577045	-16.7714	1.71678467585361e-53	4.57663447771081e-52	110.683531897738
KLRB1	-1.10388	0.819578357129972	-16.7626	1.90886722226664e-53	5.07791034804659e-52	110.577894644059
LAP3	-0.975121	3.44732152825532	-16.7533	2.13583669546698e-53	5.66967559160327e-52	110.465990984876
F2R	-1.01744	2.36357550542969	-16.7355	2.64788200818955e-53	7.01409419722109e-52	110.251941252671
FN1	-1.81066	4.07245173018669	-16.7276	2.91337940838529e-53	7.70113512667068e-52	110.156766830161
UBASH3A	-0.657034	0.474136858411064	-16.717	3.31110467567541e-53	8.73408199743286e-52	110.029306951072
MYLK	-1.33954	1.50274139122367	-16.7079	3.69361327221896e-53	9.7226432381512e-52	109.920418242992
CD1D	-0.619629	0.564506112045098	-16.7028	3.93094467474333e-53	1.0325719944786e-51	109.858391381271
BGN	-1.48137	4.67595936223543	-16.6681	5.97215422618347e-53	1.56547742095949e-51	109.441830122806
TPSAB1	-1.57154	1.74294116323683	-16.6656	6.15361863337917e-53	1.60968407418144e-51	109.412017006443
HTRA3	-1.54385	2.69787619699608	-16.6607	6.53187215601248e-53	1.70507664845931e-51	109.352601909724
ANKRD29	-0.776973	0.46941405217465	-16.6529	7.17201989095527e-53	1.86829630188453e-51	109.259481728055
FMO1	-0.876571	0.664179792347339	-16.6451	7.87538742491552e-53	2.04727462747908e-51	109.166300728908
LIX1L	-0.85626	2.12842868223053	-16.6439	7.99194425292021e-53	2.07328206693525e-51	109.151667807478
CCL23	-0.886994	0.567188248959846	-16.6427	8.11115928673932e-53	2.09987043307833e-51	109.136920301152
TLR6	-0.739926	0.642160955837647	-16.6099	1.20260079633538e-52	3.10696617258992e-51	108.744667325914
PCOLCE	-1.25213	2.79156373297549	-16.5927	1.47945044346872e-52	3.81436956225734e-51	108.538315125023
FSTL1	-1.15408	3.35663061461246	-16.5848	1.62733097389077e-52	4.18704256315011e-51	108.443427588383
IRF4	-0.829032	0.642133456505182	-16.5706	1.93045266531982e-52	4.9568023856351e-51	108.273301689875
RCSD1	-0.892308	1.18277510280014	-16.5351	2.95506114717075e-52	7.57219342119916e-51	107.849254115947
NINJ2	-0.966142	1.16089279408193	-16.4469	8.51752327552329e-52	2.17369963917623e-50	106.794941933009
CPXM2	-1.35109	1.37418933553824	-16.4414	9.09913244975998e-52	2.31741799268126e-50	106.729157562376
IFNG	-1.03229	0.47855329887493	-16.4373	9.54972977136301e-52	2.42725520261607e-50	106.681020776029
HSPA12B	-0.828926	1.33441675204958	-16.4356	9.7515191553264e-52	2.47353685887431e-50	106.660195798578
CD72	-0.881406	1.10591685778417	-16.4123	1.28788812790616e-51	3.26022647862698e-50	106.383165387274
HLA-DOA	-1.51968	1.96877506363109	-16.4068	1.37554548710279e-51	3.47512055051562e-50	106.317587903754
TPP1	-0.727993	3.18362904725406	-16.4062	1.3859986712844e-51	3.49449785474838e-50	106.310048282355
LAIR2	-0.768809	0.483512684394118	-16.3987	1.51665338077394e-51	3.81625247474902e-50	106.220331470998
LYN	-1.06539	2.45841804314132	-16.3886	1.71123837486993e-51	4.29726180697336e-50	106.100114442017
TMEM200A	-0.968471	0.848552309298073	-16.3644	2.28507838802514e-51	5.71542713945093e-50	105.81211699084
FIBIN	-1.22473	1.23859387917353	-16.3528	2.62363229569523e-51	6.54917039855851e-50	105.674524956441
IL27RA	-1.1017	2.02753426268221	-16.3277	3.54230694145835e-51	8.82484245177599e-50	105.375541499586
GZMM	-0.993552	1.05863313677619	-16.3216	3.80890585349397e-51	9.47022215771689e-50	105.303276666292
TNFAIP8L3	-1.0127	1.04737696871499	-16.3198	3.89108257336418e-51	9.65542150022937e-50	105.282019191464
FLNA	-1.23159	4.28507585249538	-16.3068	4.54556196542826e-51	1.12572142086622e-49	105.127196398111
FYN	-0.905429	1.91433507804748	-16.3043	4.68360687594109e-51	1.15762535303772e-49	105.097402722932
MRC2	-1.12576	2.84692218138641	-16.2545	8.47778210561568e-51	2.09129729112201e-49	104.506477412277
COL5A3	-1.14069	1.90422979503291	-16.245	9.50333333030795e-51	2.33968339794797e-49	104.392757466173
BIRC3	-1.29267	1.76394923791821	-16.2362	1.05537470681174e-50	2.5932064224517e-49	104.288354471937
MAFB	-1.31119	2.5667814332395	-16.212	1.40753670830378e-50	3.45176384950436e-49	104.001606815521
TNFRSF18	-1.21133	1.9061608672437	-16.2112	1.42024123964136e-50	3.47613041031908e-49	103.992658650008
FBLN5	-1.09725	1.81038135135154	-16.2025	1.57484042926689e-50	3.84702265172667e-49	103.889761908702
SLFN11	-1.29712	1.65329351628922	-16.2004	1.61520960899352e-50	3.93797511660633e-49	103.864556624632
RECK	-0.780315	1.01421293932451	-16.1888	1.85455777407088e-50	4.51275725023914e-49	103.726951439317
CXCL12	-1.40999	1.6763695714112	-16.1798	2.06263111412852e-50	5.00936098046377e-49	103.621059262411
SLC2A5	-0.93394	0.917374309322409	-16.1791	2.08005147557485e-50	5.04191627940498e-49	103.612684158312
OSMR	-1.34803	2.25493826870507	-16.1666	2.41498372614663e-50	5.8424924210977e-49	103.464008272999
MYL9	-1.45904	4.08377165015938	-16.1645	2.47613233045781e-50	5.97890721946698e-49	103.439107609657
ITGA11	-1.23934	1.35551810178417	-16.1556	2.75153837579848e-50	6.63115467303757e-49	103.334086583059
RAC2	-1.29809	3.1010682217951	-16.1504	2.9271820679885e-50	7.04093832292406e-49	103.272465670351
HTRA1	-1.28828	3.77833583645126	-16.1495	2.95858866259551e-50	7.10287557314516e-49	103.261838231837
LBH	-0.932815	3.05313795805868	-16.1401	3.30973752425456e-50	7.9307374722405e-49	103.15015173812
COPZ2	-1.1773	2.17553487525812	-16.125	3.95631691625628e-50	9.46200289533598e-49	102.972455842293
PMEPA1	-1.44073	2.84198277920868	-16.1146	4.47637710995428e-50	1.06854355499213e-48	102.849474157596
TRAM2	-0.813409	2.11442585351289	-16.1119	4.62127023598417e-50	1.10103736400412e-48	102.817752497703
HPSE	-0.97307	1.16923742738683	-16.1104	4.70821272391173e-50	1.11962725305749e-48	102.799192104189
MYO5A	-0.915249	1.57870739946849	-16.1046	5.04485182491935e-50	1.19741322332112e-48	102.730422665282
HLA-DMA	-1.26518	3.23645266784286	-16.1041	5.07470496521883e-50	1.20222633100543e-48	102.724547383609
CTSB	-1.02058	4.52055252484468	-16.0966	5.54523665219891e-50	1.31122394359717e-48	102.636249689076
ECM1	-1.20087	2.57435860014454	-16.0533	9.26158751358685e-50	2.18587392519918e-48	102.125477785293
VAV1	-0.974968	1.40872863247367	-16.0329	1.17982829770571e-49	2.77414309100991e-48	101.884423837873
MCOLN2	-0.905487	0.792599677486415	-15.9731	2.39426177312501e-49	5.61913099502011e-48	101.179724939961
DYSF	-0.861342	1.72761487511737	-15.9677	2.55034189300212e-49	5.9742710463684e-48	101.116841662998
FERMT2	-1.11269	1.70325130228543	-15.9602	2.78641969969591e-49	6.51513701105807e-48	101.028689197632
CCL21	-2.0587	1.88725464986471	-15.9425	3.43655861906903e-49	8.02034015260794e-48	100.819871768238
RIN3	-0.655104	1.82712619762157	-15.91	5.04348056947106e-49	1.17487833080294e-47	100.437888343378
COL10A1	-1.82675	1.56520039858782	-15.9085	5.13070529122638e-49	1.19298399327108e-47	100.420815177505
GRK5	-0.74534	1.43504976587941	-15.8982	5.79293485786513e-49	1.34447486276071e-47	100.299940180543
CORO1C	-0.86991	3.12691778881022	-15.8713	7.95682733947854e-49	1.84328273200171e-47	99.9839133465373
VENTX	-0.589822	0.446168444034874	-15.8453	1.08032990068528e-48	2.49808880902474e-47	99.6794103313023
ZYX	-0.756149	4.15618432875098	-15.8215	1.43012171872099e-48	3.30084711401851e-47	99.4001292596942
DPYD	-1.27815	1.51618170939678	-15.8095	1.64714526333888e-48	3.79478090394184e-47	99.2594567665234
NRP1	-1.01805	2.04028364770112	-15.8091	1.65553577423912e-48	3.80712585738945e-47	99.2543977341496
TAP2	-0.95321	2.38562302202003	-15.8018	1.80357338746025e-48	4.13997576836397e-47	99.1691236273236
RGS4	-1.08124	0.88479251937423	-15.791	2.04837921919551e-48	4.69333019639029e-47	99.0424
EGR2	-1.23368	1.3867942603049	-15.7875	2.13482275700408e-48	4.88248352221189e-47	99.0012413458825
HEPH	-1.07061	1.21951064997927	-15.7868	2.15187392262497e-48	4.91253254045075e-47	98.9933204529087
MMP11	-1.96438	3.20505986993936	-15.778	2.38533228007056e-48	5.43561381280689e-47	98.890768424322
MMP2	-1.35288	4.05486176234818	-15.7697	2.62950554269266e-48	5.98117239022628e-47	98.7937346836765
ANXA5	-1.12	4.19181084076975	-15.7647	2.78841852103468e-48	6.33117232370913e-47	98.7353111555353
IGSF21	-0.818756	0.596223415967507	-15.7611	2.91020917450379e-48	6.59577371752158e-47	98.6927468331801
CHN1	-0.824532	1.07440924058529	-15.7509	3.28061374375837e-48	7.4218713813748e-47	98.5734630045693
MOXD1	-1.33338	1.36131251461092	-15.7169	4.89045957482803e-48	1.10439946801332e-46	98.1759498306625
ZMYND15	-0.712909	0.950243141830952	-15.7087	5.38434931618119e-48	1.21375026955065e-46	98.0801604586605
MAF	-1.09937	2.07832494237591	-15.6817	7.38316790595274e-48	1.66134509367639e-46	97.765837473811
ARHGAP24	-0.600813	0.672834188191597	-15.6775	7.7624731815333e-48	1.74357089923671e-46	97.7159591502262
GPBAR1	-0.606019	0.617924012894958	-15.675	7.9926940404532e-48	1.79207618521304e-46	97.6868605759102
CAV1	-1.50051	3.37222302498347	-15.6659	8.89251788159518e-48	1.99027548166326e-46	97.5806468570682
ACTA2	-1.56239	3.32782304017521	-15.6643	9.05603085608596e-48	2.01967181934308e-46	97.5625062480169
CSF3R	-1.03628	1.08704392791667	-15.6563	9.94862201539387e-48	2.21480315647669e-46	97.4689164927132
SP110	-0.79264	1.87636629281485	-15.637	1.24709619558705e-47	2.77142297907806e-46	97.2439427035254
P2RY14	-0.589158	0.599095280664706	-15.6198	1.52384070361063e-47	3.38044944779771e-46	97.0444107671286
PDGFRA	-1.15681	1.43648326921513	-15.6031	1.85216850903508e-47	4.10155693111895e-46	96.8501499032834
FPR2	-0.688563	0.395626283075336	-15.5853	2.28131953191004e-47	5.0430014159617e-46	96.6426756329462
TCF4	-0.847047	1.14058790000224	-15.5288	4.41116341631533e-47	9.71694172899215e-46	95.9862216709705
TAP1	-1.40906	3.32469676114118	-15.5117	5.3829265373325e-47	1.1836782067031e-45	95.7880161521195
SCARF2	-1.01856	1.55191324337563	-15.5075	5.65716409618775e-47	1.24180685999534e-45	95.7385475483325
ARL4C	-1.01911	2.90995593489552	-15.4998	6.18998251276159e-47	1.35639477190636e-45	95.6489402609269
HLA-B	-1.34307	5.86817678371345	-15.4948	6.55956995361476e-47	1.43487735779768e-45	95.5912068174451
CTSZ	-0.908388	4.6972386923416	-15.4886	7.05064917214812e-47	1.53961653922594e-45	95.5193352063005
IGFBP7	-0.982726	4.3636124141402	-15.4563	1.02687580500133e-46	2.23456717635992e-45	95.1450345611563
TRAT1	-0.628824	0.38133975257409	-15.4327	1.3505818570185e-46	2.93389373645748e-45	94.8722521978183
DNAJB5	-0.858658	1.35112585725084	-15.4314	1.37103278494352e-46	2.97317575954246e-45	94.8572910565556
MARCO	-1.42373	1.13358269250308	-15.419	1.58442275451254e-46	3.43000208718267e-45	94.7132870063487
HLA-E	-0.787783	5.37302449566373	-15.4121	1.71643261556847e-46	3.70938518435074e-45	94.6336200314549
RENBP	-1.15464	1.93255468919664	-15.4031	1.90540257410732e-46	4.11069325094356e-45	94.5296462735006
HLA-DOB	-0.936921	0.912213123660644	-15.3887	2.25191026919691e-46	4.84991172213317e-45	94.363315891469
TPM2	-1.35434	3.86355593670952	-15.3881	2.26776429309528e-46	4.87569323015486e-45	94.3563320359534
GFI1	-0.79332	0.735992679152381	-15.3593	3.16986747183332e-46	6.80356512416053e-45	94.0229538799227
ZNF521	-0.836124	0.835304720412493	-15.3449	3.74626673676063e-46	8.02698381344138e-45	93.8566424610774
RTN1	-0.709302	0.486311401435294	-15.3268	4.61644609563142e-46	9.85783965590955e-45	93.6487271212327
B2M	-0.987342	5.74026054792885	-15.3225	4.85682235886531e-46	1.03535248791023e-44	93.5981990502207
KLHL6	-0.72703	0.687802388560644	-15.3183	5.0947998600938e-46	1.08424249225996e-44	93.5505809926232
EOMES	-0.709261	0.406760133356443	-15.2977	6.47079394433413e-46	1.37474261869813e-44	93.3125932295697
STARD8	-0.656663	0.960385040518347	-15.2946	6.70872123601826e-46	1.42288351080144e-44	93.2766486240228
CLECL1	-0.625697	0.349907612310924	-15.2504	1.11815440641295e-45	2.3595876851968e-44	92.7681317693599
IRF1	-1.04187	2.49716131213039	-15.2482	1.1463183237759e-45	2.41496189149835e-44	92.7433700912249
CXCL2	-1.5261	1.59373622591429	-15.2216	1.55985917440998e-45	3.28066864219292e-44	92.4367461879218
TNFSF12	-0.78328	2.27619886658221	-15.1968	2.07619686334449e-45	4.35931903280158e-44	92.1521222753712
ITGA1	-0.792733	1.47239005511162	-15.1658	2.96814364800012e-45	6.22170478201828e-44	91.796376087274
CH25H	-1.10245	1.21976218409454	-15.157	3.28408073487151e-45	6.87110802482511e-44	91.6956947971884
ARHGAP22	-0.753171	0.844299508414706	-15.1569	3.28889449101616e-45	6.87110802482511e-44	91.6942368766715
TNFSF8	-0.593355	0.521803918635014	-15.1449	3.77677963763361e-45	7.87728324420724e-44	91.5565584174589
MFAP5	-1.54016	1.08543455310308	-15.1344	4.26478605616472e-45	8.88037375144349e-44	91.4356025968884
PARVB	-0.884694	1.54451484765742	-15.1194	5.06505436565072e-45	1.05292752674024e-43	91.2644297142736
RSPO3	-0.773683	0.471219606219608	-15.1077	5.79395334197507e-45	1.20246079606345e-43	91.1306060708242
CXCL16	-0.872534	3.29481821532493	-15.09	7.10062221898692e-45	1.47121142873927e-43	90.9281874008418
KLF9	-1.08787	1.99877266865518	-15.0867	7.37965899226344e-45	1.52650738561548e-43	90.8898224421321
RBP1	-1.47926	1.90735182217591	-15.0803	7.93944472043928e-45	1.63959980114861e-43	90.8170482615697
MT1G	-1.58136	1.76317341695826	-15.0652	9.45120482561652e-45	1.94859323137013e-43	90.643564965016
DACT1	-1.00483	1.14255897436289	-15.0648	9.49425700695741e-45	1.95426050785832e-43	90.6390413877456
SYTL3	-0.749234	1.38017642481162	-15.0577	1.02985826585976e-44	2.11635030869642e-43	90.5581031935588
NLRC5	-0.951037	1.80856551328207	-15.0195	1.5963281901078e-44	3.27508116911659e-43	90.1218768219928
SGCD	-0.712574	0.550291303710504	-15.0167	1.64836521022784e-44	3.37632521690388e-43	90.0899499220961
CCL19	-1.92937	1.73229701226373	-15.0081	1.82015090260953e-44	3.72211966338196e-43	89.9912814928213
DPYSL3	-1.55108	2.65585661951232	-15.0053	1.87947789526375e-44	3.83719096795637e-43	89.9593580603664
COX7A1	-1.04366	2.4000989620909	-14.9943	2.13224497921259e-44	4.34617986347294e-43	89.833771869763
CCR4	-0.696887	0.61735723922395	-14.9931	2.16089409671944e-44	4.39743699812144e-43	89.8204882034894
IL15	-0.615699	0.758855536014426	-14.9895	2.25060555082889e-44	4.57258953013068e-43	89.7800030111395
SERPINB9	-1.08497	2.11031	-14.974	2.68813580002944e-44	5.45270324800803e-43	89.6031940082962
MEF2C	-0.704355	1.02066480792395	-14.9727	2.72834627758618e-44	5.52534126796324e-43	89.5884165244524
TIMP1	-1.12245	5.22797780126905	-14.97	2.81546024635604e-44	5.69257952548252e-43	89.5571351651479
HLA-F	-1.34815	2.9454908513958	-14.9451	3.743644830896e-44	7.55710683227173e-43	89.2735515314733
IFIT2	-1.28405	1.83733	-14.9417	3.89377386106085e-44	7.84754808980418e-43	89.2344190181206
HVCN1	-0.615847	0.979833063070868	-14.9221	4.86987564301022e-44	9.79906387398017e-43	89.0117925448168
NFAM1	-0.838164	1.02090703397059	-14.9011	6.19181139668359e-44	1.24391014234815e-42	88.7727772200224
G0S2	-1.50946	2.77804449036303	-14.8772	8.13590557073658e-44	1.6318599096832e-42	88.5010217724056
FNBP1	-0.814337	2.31040900930322	-14.8669	9.15109560907585e-44	1.8325543296261e-42	88.3839977949233
TNFAIP3	-1.2143	2.63391900732773	-14.858	1.01258594998237e-43	2.02130829697594e-42	88.2832636993767
ITM2A	-1.10918	1.72608687182927	-14.8533	1.06795682511818e-43	2.12845490415617e-42	88.2302789791206
TRAF1	-0.758173	1.7296460420556	-14.8404	1.23733969461356e-43	2.46212950959871e-42	88.083768955923
FASLG	-0.716098	0.52896966217451	-14.8394	1.2518002361008e-43	2.48696262096228e-42	88.0722057098478
OLR1	-1.67748	1.74995262092605	-14.8143	1.66621885534409e-43	3.30506223502376e-42	87.7876066827206
MT1M	-1.44541	1.42455778507961	-14.7879	2.24977400222414e-43	4.45554611544579e-42	87.4887819378915
SYDE1	-0.833532	1.98482758008768	-14.7694	2.77790200381861e-43	5.49280906455849e-42	87.2789352630211
GBGT1	-0.674073	1.03100350454986	-14.7636	2.96552281093803e-43	5.85457616574495e-42	87.2138943201894
TGFB1I1	-0.914367	2.17533021462507	-14.7621	3.01699328108543e-43	5.94683950350215e-42	87.1967702768148
SRPX	-1.52326	1.92679167944566	-14.7612	3.04773959936673e-43	5.99802796389478e-42	87.1866799271204
MAMLD1	-0.60534	0.624906119389496	-14.7255	4.57125794630933e-43	8.96823668341562e-42	86.7832595796957
NINJ1	-0.774791	3.25365853133894	-14.7231	4.69674580265652e-43	9.18572278787465e-42	86.7563098685545
TBX3	1.579	3.11382468044776	14.7222822662662	4.74250576755652e-43	9.26079353303883e-42	86.7466612929177
CEBPB	-0.912579	3.93666884128361	-14.708	5.576684498798e-43	1.08728028830602e-41	86.5854215747689
NCF4	-0.943784	2.10816628830616	-14.6994	6.14508170590361e-43	1.19624257208257e-41	86.4888372377141
FGF7	-1.05407	0.931953013444818	-14.6832	7.39023470523088e-43	1.43640537088048e-41	86.3052307653773
KIR2DL4	-0.71441	0.462451630092017	-14.6807	7.60380085145659e-43	1.47563096585609e-41	86.2768812903721
IL18R1	-0.722609	0.926333546208543	-14.6794	7.71074408419356e-43	1.49407565927676e-41	86.2629831213689
LATS2	-0.672172	1.89522025731204	-14.6756	8.05212537817624e-43	1.55781951076088e-41	86.2198736144383
LRIG1	-1.13454	1.37233357636289	-14.6544	1.02387380709474e-42	1.97780915721254e-41	85.9808079991987
C2	-1.12733	1.61972830754692	-14.6404	1.1994972330352e-42	2.31350034684945e-41	85.8232757355745
IL6ST	-0.699622	2.46228627004972	-14.6334	1.29808930761882e-42	2.49598918016262e-41	85.7446729505038
CHRDL2	-1.49053	1.23776249003361	-14.628	1.38028462456396e-42	2.6499776370069e-41	85.6835785416604
CIITA	-0.864496	1.0413864035042	-14.6234	1.45479910450801e-42	2.78877214598513e-41	85.6312591383016
PODN	-1.34334	1.69375	-14.6168	1.56715164851333e-42	2.99956647846546e-41	85.5572334715672
OGFRL1	-0.881331	1.34805551561134	-14.616	1.5809723349488e-42	3.02141379567994e-41	85.5484963929788
CXCL11	-1.79913	1.77061892183585	-14.6088	1.71571466848451e-42	3.27393820326618e-41	85.4671097696224
RRAD	-1.52378	2.01155876644692	-14.5955	1.99369333518089e-42	3.79285053280776e-41	85.317691415121
STK17B	-0.756287	2.2626510794007	-14.5915	2.08576042611872e-42	3.96199817100554e-41	85.2727697201748
FGD2	-0.827764	0.862226147815826	-14.5777	2.43661588078278e-42	4.62147265847562e-41	85.1180616679914
GSN	-0.806187	3.63064423618754	-14.5716	2.6099189354528e-42	4.94270620717124e-41	85.0496926977087
RRAS	-0.939321	3.74583433528866	-14.5676	2.7330871838654e-42	5.16816907840572e-41	85.0038084036806
VASH1	-0.658166	1.25210609654146	-14.5645	2.82950510502101e-42	5.34244602987125e-41	84.9693101468638
SFRP4	-2.01614	1.96672511170392	-14.5623	2.90079834691693e-42	5.46883243902237e-41	84.9445492934647
TRAK1	0.934777494786773	3.06684026059762	14.5587355600599	3.01909449018351e-42	5.68332090236045e-41	84.9047764818542
PLAU	-1.44294	3.79535210535322	-14.5451	3.51965855596496e-42	6.61569353722995e-41	84.7521306801334
HERC5	-1.24042	1.52916780071303	-14.536	3.89980253107289e-42	7.31927063978345e-41	84.6500783468472
RHOJ	-0.759446	1.37324438848193	-14.4772	7.568491002742e-42	1.41835780642431e-40	83.990318225764
BCAT1	-1.26118	1.53834824203389	-14.4718	8.03546483045273e-42	1.50362587796072e-40	83.9307468705832
CHSY3	-0.703833	0.762781909956863	-14.4713	8.08074585178377e-42	1.50984888266365e-40	83.9251556886351
PIK3R5	-0.659829	0.840690743206317	-14.4508	1.01810996763605e-41	1.89946341064461e-40	83.6952655588435
SPP1	-1.93081	3.58721316507297	-14.4459	1.07542388223396e-41	2.00341576636937e-40	83.6407736703957
SNX10	-1.00507	1.90320447845014	-14.4372	1.18594292351202e-41	2.20602953298028e-40	83.5434421019097
MAPRE2	-0.85091	1.95749671262311	-14.4357	1.20696818062038e-41	2.24181841359016e-40	83.5259570835075
PDZRN3	-0.953536	1.15413075311527	-14.4287	1.30482711288647e-41	2.42000136327954e-40	83.4483904081733
CD79A	-1.57783	1.61139015441891	-14.4284	1.30956418886239e-41	2.42520471317937e-40	83.4447848013591
RELB	-0.71576	2.81634178103263	-14.4261	1.3443447678568e-41	2.48573233396722e-40	83.4187044499091
ZEB1	-0.780542	1.37177616623838	-14.4259	1.34620738061302e-41	2.48573233396722e-40	83.4173268639832
TWIST2	-0.96401	0.919119728444818	-14.4161	1.50394749550428e-41	2.77291699758469e-40	83.3070831405319
ANPEP	-1.31522	1.71049814041317	-14.413	1.55614202563892e-41	2.86494417506191e-40	83.2731387914961
PLEKHH1	0.975475328938577	1.39801657097031	14.4081686845788	1.64323689512692e-41	3.02086126723478e-40	83.2189552127305
LAYN	-0.869781	1.42347417654958	-14.4064	1.67559072078295e-41	3.07583583189338e-40	83.1995558561032
RAB33A	-0.703778	1.08419198687731	-14.4021	1.75871222888749e-41	3.22370667823522e-40	83.1513842116143
ENG	-0.72285	3.42882273232115	-14.4	1.80004692916875e-41	3.2946631549042e-40	83.1282706574483
MEI1	-0.609794	0.55046678672465	-14.3941	1.92422220989116e-41	3.5168171859379e-40	83.0618986325455
CDC25B	-1.08248	3.18033485418515	-14.3885	2.0499016908498e-41	3.74107058580089e-40	82.9989485547915
CLIP3	-1.11095	1.66521448922521	-14.3848	2.13540858550252e-41	3.8858246666043e-40	82.9582891374591
PPFIBP2	1.22711874899078	2.36132116031078	14.354797995728	2.98904262014132e-41	5.43131970166345e-40	82.6236987713851
LGALS2	-0.907297	1.1767648185535	-14.3464	3.28286768424606e-41	5.95660211609733e-40	82.5304109781994
RNF130	-0.76821	1.7039188612591	-14.3427	3.42248711213264e-41	6.20097376333873e-40	82.4889725691011
BATF2	-1.19358	1.65788850618277	-14.3295	3.96774355974597e-41	7.17852854988046e-40	82.3418949151581
TEAD4	-1.01558	2.34285233421134	-14.3291	3.98680148721807e-41	7.20263014007339e-40	82.3371276059021
FLNC	-1.57423	1.4041342903395	-14.2961	5.76057689802464e-41	1.03922131510916e-39	81.9709577175671
ACOT9	-0.737366	2.25577676000126	-14.2924	6.00981517814844e-41	1.08262897240792e-39	81.9288180013436
PGM2L1	-0.771709	1.43433827825574	-14.291	6.10063305770851e-41	1.09741473742963e-39	81.9138961927533
RASGRP2	-0.733458	0.815491523841036	-14.2832	6.65675026432052e-41	1.19534744816283e-39	81.8271039312534
WNT2	-1.03531	1.14149481568431	-14.2831	6.66409058389601e-41	1.19534744816283e-39	81.8260074952756
F3	-1.59149	2.79093531660392	-14.2756	7.24996561006606e-41	1.29858157203979e-39	81.7421760453778
TMEM119	-1.29022	1.90734646807325	-14.2503	9.60932024472788e-41	1.71872685174933e-39	81.461885784265
SSH3	0.946614821032588	3.94256599532689	14.2252075868384	1.27129395757293e-40	2.27060696035359e-39	81.1834402812975
RASGRP1	-0.782267	0.758945274542577	-14.225	1.27450879901365e-40	2.27311540914991e-39	81.1809277046657
PTGDS	-1.11311	0.476542714562745	-14.2079	1.54124230041794e-40	2.74494160624789e-39	80.9918808831556
CALU	-0.80006	3.62482925527927	-14.206	1.57403865983409e-40	2.7993809366681e-39	80.9709337871886
CD69	-1.24854	1.24658847624762	-14.1982	1.71678486407716e-40	3.04462581262046e-39	80.884574186596
RNF128	1.62505352419569	3.06010060232465	14.1628058190939	2.5460925862892e-40	4.5089899172704e-39	80.4925112052237
IFIH1	-1.01588	2.13386741532955	-14.1552	2.76983734626675e-40	4.89832080559511e-39	80.4087203705878
PLCL2	-0.882221	1.03637445497087	-14.1545	2.79259946370473e-40	4.93162853252835e-39	80.4005786707119
ACTB	-0.599397	6.77468799271289	-14.1527	2.84951699440721e-40	5.02507519406979e-39	80.3805070019397
CRYAB	-1.24121	1.64027878526863	-14.1497	2.94499534977602e-40	5.18616572395339e-39	80.3477207756927
ABI3BP	-0.955258	0.777259988892857	-14.1452	3.09667695113332e-40	5.44564086812745e-39	80.2977598974754
ADCY7	-0.77101	0.906364739291597	-14.1226	3.97827597744377e-40	6.98618645773202e-39	80.0485473349713
MATK	-0.762711	0.758409462483193	-14.095	5.40622359978596e-40	9.48052283783695e-39	79.7434493660675
TCN2	-0.89599	2.49859590928978	-14.0899	5.72046296448569e-40	1.00036396910978e-38	79.6872465574769
DKK3	-0.990098	1.83641320730826	-14.0859	5.9811762890833e-40	1.04450138366801e-38	79.6429127628951
ST6GALNAC5	-0.728529	0.780026317130112	-14.0827	6.19263551915617e-40	1.07992682747951e-38	79.6083515280854
SH2D3C	-0.589347	1.58507581349202	-14.0729	6.90786358153058e-40	1.20298384368513e-38	79.4996257707647
ARRB2	-0.676646	2.64492121827983	-14.0689	7.21884429450389e-40	1.25539901609129e-38	79.4558227158619
GAL3ST4	-0.820706	1.84966682786485	-14.0536	8.54898635895025e-40	1.48466214001355e-38	79.2875946343522
CD99L2	-0.718933	2.20326646519804	-14.0339	1.06296126283109e-39	1.84344497460043e-38	79.0709121266433
IFIT3	-1.36323	2.93367929147535	-14.0317	1.0896740716904e-39	1.8845657912045e-38	79.0462231897226
ALPK2	-0.722995	0.43025611929916	-14.0116	1.36037275131613e-39	2.3462692672425e-38	78.8255161356558
MT1A	-1.44949	0.982909333690196	-14.0032	1.49216255634697e-39	2.57004019993039e-38	78.7335381549327
THBS1	-1.28905	3.32410162222423	-13.9824	1.87836970303551e-39	3.22637619580217e-38	78.5045816365531
COL14A1	-1.0444	1.58320893796232	-13.9706	2.13995126491072e-39	3.67065957407363e-38	78.3748959509825
SIRPG	-0.839847	0.984438558897199	-13.9643	2.29440777397695e-39	3.93022974216296e-38	78.3055751727375
PRRX2	-1.07652	1.58884643873333	-13.964	2.30153985245088e-39	3.93432104383913e-38	78.3024880579254
PODNL1	-0.906208	1.26775236169748	-13.9639	2.30306305130755e-39	3.93432104383913e-38	78.3018299823387
RGL1	-0.85566	1.73593418150952	-13.9609	2.38002973884768e-39	4.06027899469722e-38	78.2691320685855
RHOH	-0.699438	0.721137556266106	-13.951	2.65599348648147e-39	4.52491916095812e-38	78.1600109977902
A2M	-1.13093	3.89993698003403	-13.9451	2.8325825580775e-39	4.81922853647982e-38	78.0959843415822
ZBED2	-1.32262	1.13493614323543	-13.9439	2.87338050485289e-39	4.88202511758227e-38	78.0817603173952
TMC4	1.23184683433794	3.61395531290028	13.9396	3.01035917750472e-39	5.10095409348842e-38	78.0354387852609
COL12A1	-1.19945	2.84083470455448	-13.9157	3.91923285887096e-39	6.63206034716763e-38	77.7730134348314
SAMD9L	-1.16167	1.79761578046919	-13.9056	4.3783693124177e-39	7.39903164020413e-38	77.6628268059338
TMC8	-0.733574	1.64555044283796	-13.9025	4.53165861075699e-39	7.64778299955171e-38	77.6285997457609
SFMBT2	-0.61129	0.795769922664972	-13.8829	5.62258587016868e-39	9.47613264239435e-38	77.4140548537781
SOCS3	-1.06863	3.74783702914258	-13.8824	5.65236549172922e-39	9.51355242817052e-38	77.4088008157377
ZBP1	-0.858152	0.745141582972969	-13.8807	5.757758208364e-39	9.67796680913232e-38	77.3904261271919
VSIG2	2.23762836219424	3.68819048655434	13.8614051282271	7.11736605723191e-39	1.19472791730754e-37	77.1795785054361
SACS	-0.746985	0.92449349879986	-13.8499	8.07226218829358e-39	1.35140432048286e-37	77.0543619198639
RASA3	-0.860139	1.84779218152899	-13.8422	8.78416488918041e-39	1.46862815377562e-37	76.9703017106683
ZNF683	-0.996519	0.731830050096639	-13.8287	1.01902589456011e-38	1.70144802288521e-37	76.8226234914519
MRGPRF	-1.04814	1.33446495084874	-13.8249	1.06221258224026e-38	1.77120068826145e-37	76.7813414068276
TMEM140	-0.707887	2.41788244556653	-13.8165	1.16547494437191e-38	1.94080946969943e-37	76.6890697046862
CD274	-1.07006	1.36882343058585	-13.8124	1.21854150552843e-38	2.02381046870569e-37	76.6447852828328
TNFRSF17	-0.986442	0.64897452362591	-13.809	1.26548464418578e-38	2.09899936491369e-37	76.6071899367255
NUAK2	-0.938638	1.67405404289874	-13.8063	1.30316974042884e-38	2.15865425604545e-37	76.5780048745962
C3	-1.51193	3.1705246465605	-13.8051	1.32025527461114e-38	2.18407447009453e-37	76.5651
TRIM22	-1.16728	2.38004632228445	-13.7698	1.94246678660488e-38	3.20915960165933e-37	76.1810183769553
ICAM1	-1.18599	2.62670277599272	-13.7684	1.97366737961295e-38	3.25642150044944e-37	76.1651705972383
CD79B	-0.949784	0.895918941694118	-13.7674	1.9946008751175e-38	3.2866415469784e-37	76.1546776293226
CLIC2	-0.757081	1.65510735204706	-13.7597	2.16992557988536e-38	3.5708500106213e-37	76.070888718635
HLA-A	-1.07528	5.68045935904608	-13.7424	2.62315335210617e-38	4.31103579699542e-37	75.8822417351366
HS3ST3A1	-0.830377	0.466564639920028	-13.7156	3.51412624035805e-38	5.76776066325957e-37	75.5914315613081
CLEC11A	-1.0405	2.49589238406905	-13.7146	3.55284277533963e-38	5.82369371895096e-37	75.5805346049607
SOD3	-1.23064	2.64817894705658	-13.7125	3.63399840682659e-38	5.94895488867205e-37	75.5580732383455
CAMK1G	-0.648582	0.22997697655056	-13.7111	3.6893668147395e-38	6.03173043305588e-37	75.5430350267106
FXYD6	-0.869387	0.672869204452101	-13.7076	3.8353818992567e-38	6.2622958552753e-37	75.5044342484135
DPT	-1.20113	0.834056479084174	-13.7055	3.9235744863518e-38	6.39797418839392e-37	75.4818251921601
CYP4F22	1.9917075177466	2.12567438646611	13.7011669029367	4.11284865522051e-38	6.69791539752902e-37	75.4349716044876
SLC22A5	0.627433911447499	1.32117406414902	13.6896442441356	4.6636908568918e-38	7.57533019393706e-37	75.3099725641446
PRR16	-0.757752	1.03241522342773	-13.684	4.96071760399137e-38	8.04738633536378e-37	75.2485697370842
GIMAP6	-0.838851	1.64161008578235	-13.6792	5.22606004594176e-38	8.46689160475416e-37	75.1967499701706
NOD2	-0.768466	0.728648215887115	-13.6712	5.70139531844591e-38	9.22509273433078e-37	75.110177363793
TPM1	-0.981066	2.58657300777717	-13.669	5.84352364585714e-38	9.44289355178665e-37	75.085690370373
TLN1	-0.64228	3.60778871512381	-13.6681	5.90051123340544e-38	9.52272738388673e-37	75.0760389856176
FBLN2	-1.34394	2.43098766831919	-13.6667	5.98871239368292e-38	9.65266660013899e-37	75.0612835613059
LYVE1	-0.93179	0.788756694279552	-13.6541	6.87192536395086e-38	1.10620378038163e-36	74.9244767044978
CD109	-1.22495	1.67290897559902	-13.6479	7.34922882666416e-38	1.18152262672977e-36	74.8576975746433
TLR2	-0.854692	1.67954866859804	-13.6159	1.04116853906821e-37	1.67172789981336e-36	74.5112982505443
CCL7	-0.766956	0.500417881022129	-13.6079	1.13532001342146e-37	1.82057191424263e-36	74.4252092725278
UBE2L6	-1.00191	4.00196331806471	-13.5737	1.64571585592773e-37	2.63566432232507e-36	74.0560206536688
TPST1	-0.858687	2.51520891089706	-13.559	1.93055570553697e-37	3.08790540620665e-36	73.8972820643273
SLAMF7	-0.99361	1.54546255734538	-13.5434	2.28657296731494e-37	3.65269849587867e-36	73.7289853147442
FAM43A	-0.858137	1.68581706543459	-13.5427	2.30519357404062e-37	3.67776499563584e-36	73.7209203886103
KATNAL1	-0.727398	1.03165157844916	-13.5395	2.38653179049949e-37	3.8027021778568e-36	73.6864386674472
DIO2	-1.1132	1.1426986148042	-13.5383	2.41620251116646e-37	3.84509996580559e-36	73.6741521804332
SPON1	-1.39071	1.70238591439426	-13.5176	3.02362179783354e-37	4.79956956935499e-36	73.4511558638658
KCNE4	-0.800232	1.12857362719174	-13.5172	3.03879619107217e-37	4.81756628473512e-36	73.4461780096754
CFI	-0.747888	0.707577775334034	-13.5113	3.23833935617852e-37	5.1274387082191e-36	73.3829373347657
DHRS2	2.60220489625473	3.53213377329804	13.5082784361794	3.34523449807318e-37	5.29002069997568e-36	73.3506443791132
EHD2	-0.975964	3.47867895172493	-13.5055	3.44639822667286e-37	5.4431416520886e-36	73.3210195941181
RASL12	-0.942322	1.51924073690966	-13.5052	3.45707870074755e-37	5.45315077469676e-36	73.3179428246234
GBP4	-1.18215	2.46166421141387	-13.4995	3.67958900600612e-37	5.79685314421742e-36	73.2559
PDLIM7	-0.804418	3.11327934742269	-13.4942	3.89439154454519e-37	6.12621192100159e-36	73.1995020510281
CD82	-1.05836	3.17243998209776	-13.4941	3.89840978407157e-37	6.12621192100159e-36	73.1984766101642
SIGLEC12	-0.735499	0.575762196763726	-13.4718	4.96128204467392e-37	7.77701090548386e-36	72.9587458308339
ELK3	-0.641395	2.87928217432787	-13.4599	5.64363868631207e-37	8.83560191338333e-36	72.830612050593
APCDD1L	-1.01953	0.601158936615546	-13.4578	5.77470023433946e-37	9.0295312755126e-36	72.8077850742916
TSHZ3	-0.88642	0.994071053695098	-13.4574	5.79559700399347e-37	9.05093482364951e-36	72.8041934436886
HDC	-0.681089	0.386769547187255	-13.4573	5.80512436099245e-37	9.05455173622623e-36	72.8025602262304
BMP1	-0.761842	2.4791373739951	-13.4569	5.82925196442444e-37	9.08090417683788e-36	72.7984361366795
TDH	0.789188668752933	0.66369044697479	13.4563716282958	5.8627918167665e-37	9.12183569409171e-36	72.7927314980049
MIAT	-0.707815	0.510486678487255	-13.4475	6.45216295900087e-37	1.00264057070811e-35	72.6974863949549
ATP8B1	0.941957903557821	2.94081014591597	13.4379551123853	7.15203068419282e-37	1.11002345204852e-35	72.5950914657493
SPARCL1	-1.1102	3.35546092088039	-13.4253	8.20003017831407e-37	1.27110591257915e-35	72.4591291796758
SH3KBP1	-0.969159	2.54677235471176	-13.4247	8.25236843666762e-37	1.27764165340072e-35	72.4528030595331
PAPPA	-0.763417	0.418113604809944	-13.4214	8.55021957727247e-37	1.32212508635755e-35	72.4175486149477
LAMP3	-1.07824	2.09086722502017	-13.4022	1.05163789974651e-36	1.62415319424565e-35	72.2117541627013
FER1L4	1.65643310335692	2.86039652748235	13.3981158520665	1.09883646110642e-36	1.69496199086637e-35	72.1681023756592
SLIT2	-0.785397	0.555534413983473	-13.3921	1.17282357176059e-36	1.80686782417497e-35	72.1033131955503
RAMP3	-0.816041	2.52621443418067	-13.3888	1.21518534021211e-36	1.86983665829697e-35	72.068034031967
DERL3	-0.635876	0.779626227951681	-13.3871	1.23706838130099e-36	1.9011787754731e-35	72.0502885595815
MAP1B	-0.949327	1.42495792053852	-13.3869	1.2396796052289e-36	1.90286272900416e-35	72.0481920545148
ACTG2	-1.96477	2.88619702915686	-13.3805	1.32822578707227e-36	2.03628852044926e-35	71.9795965900973
PLSCR4	-0.849219	1.35228398940742	-13.3721	1.45387655302092e-36	2.22620414630862e-35	71.8897260174917
SLC44A3	1.04441455291092	2.96437034951737	13.3691742391279	1.50043160083722e-36	2.29469173935592e-35	71.8583877501361
CSDC2	-0.95727	0.866807006306022	-13.3233	2.45719910974547e-36	3.74879611445494e-35	71.3679611199804
MT1X	-1.3773	1.92316403396148	-13.319	2.57189851718339e-36	3.91902400264012e-35	71.3226026935122
TLR7	-0.791438	0.633846784814286	-13.3063	2.94888640965943e-36	4.48802639511319e-35	71.1866112253783
LRRC8C	-0.602417	1.21146426420854	-13.2963	3.28046035230884e-36	4.98661745564041e-35	71.080672821778
ARHGAP4	-0.88362	2.0690408851521	-13.2654	4.56893968402943e-36	6.93683272946475e-35	70.7513013221988
LEF1	-0.766223	1.24122429838235	-13.2639	4.64271640203593e-36	7.04033178067187e-35	70.7353761771516
ADA	-1.02864	2.12536146671751	-13.2618	4.75020443838557e-36	7.19464016023754e-35	70.7126215196958
YWHAH	-0.590505	4.11102810676751	-13.2395	6.03008598036007e-36	9.12213970715675e-35	70.4754403928193
GGT6	1.60137432213256	2.93262727561429	13.2291154071995	6.73678196958619e-36	1.01789451757069e-34	70.3652675497185
ARHGAP30	-0.71559	2.25471001656569	-13.2234	7.15742718236898e-36	1.07885541058613e-34	70.3050539971007
ADORA1	-0.603568	0.634209568262913	-13.2186	7.54192049607681e-36	1.13544788667554e-34	70.2530343516544
MN1	-0.783752	0.693922673213585	-13.205	8.7137179817335e-36	1.31029273028318e-34	70.109459991113
SERPINE2	-1.43719	1.48121257346779	-13.1863	1.06417192434312e-35	1.59638502772427e-34	69.9107517932261
ADAM12	-1.008	1.56484220430602	-13.1767	1.17944076690931e-35	1.76719072426173e-34	69.8085142176899
PLXDC2	-0.996787	1.63973377026513	-13.1722	1.23655013883656e-35	1.85055107785839e-34	69.7615080870959
APOL3	-0.95966	2.11296345807003	-13.1649	1.33757129071253e-35	1.9993506102603e-34	69.6834413816318
C4B	-0.796195	0.753986601746499	-13.1606	1.39950778418942e-35	2.08944348849969e-34	69.6384436264042
POU2F2	-0.599612	0.919886019597479	-13.1362	1.81459838844483e-35	2.70273990098615e-34	69.3802370724411
PHF19	-0.77273	2.13940763584062	-13.1309	1.92029245898839e-35	2.85677631695002e-34	69.3239594262879
MFAP4	-1.60947	2.83470567040168	-13.1301	1.93590321180734e-35	2.87659180206543e-34	69.315910956255
IL13RA1	-0.651364	3.29724246728347	-13.1237	2.07308132736048e-35	3.07678595110381e-34	69.2478551871579
GFOD1	-0.781992	1.20419326301162	-13.1233	2.08137660569569e-35	3.08545037321311e-34	69.2438854578924
RUSC2	-0.677056	1.92168789263992	-13.1145	2.28669523270504e-35	3.38581902616091e-34	69.1503662489854
ARSJ	-0.822424	0.822859779443978	-13.0997	2.67477517252607e-35	3.95576879460981e-34	68.994541377429
DACT3	-0.891076	0.849426907362465	-13.0838	3.16896859254619e-35	4.67562510552409e-34	68.8260115239616
SPN	-0.703769	0.847012688058683	-13.0823	3.21981980285406e-35	4.74387508442828e-34	68.8101873381882
SVEP1	-0.773618	0.742726385889356	-13.0822	3.22278229294148e-35	4.74387508442828e-34	68.8092731728366
SLC41A2	-0.836054	1.2663417347049	-13.0762	3.43466377147071e-35	5.04984055205928e-34	68.7459795309676
MRAS	-0.735934	1.69524725050056	-13.0708	3.63742009264678e-35	5.34168967055824e-34	68.6889667721345
EBF1	-0.685282	0.793847959728852	-13.0704	3.6544268683023e-35	5.36039529887894e-34	68.6843300592196
ANTXR2	-0.923708	1.94728953348487	-13.0627	3.96308314511716e-35	5.80635612253104e-34	68.6037322071308
EPB41L2	-0.7366	1.70181428038459	-13.0619	3.99814328487264e-35	5.85089593063646e-34	68.5949771596381
CSGALNACT1	-0.609498	1.33534773206317	-13.0525	4.4184369513109e-35	6.45842774862161e-34	68.4956200929974
NUAK1	-0.917197	1.65546570798263	-13.0516	4.45849809659687e-35	6.50940722103143e-34	68.4866482506875
CTSC	-0.932195	2.59390276801359	-13.0473	4.66579735033408e-35	6.80415232645699e-34	68.4414740387206
SAT1	-0.80596	4.65863417356177	-13.047	4.6811137830277e-35	6.81856898604359e-34	68.4382163729496
TSC22D3	-0.800256	3.17858563937675	-13.0455	4.75912770235683e-35	6.92417235582761e-34	68.4217872201828
PMP22	-1.0033	1.90178195018445	-13.0409	4.99632990651558e-35	7.26087017432981e-34	68.3734399598514
DPP4	-0.809322	0.590736221248459	-13.035	5.31660070047217e-35	7.71736860059289e-34	68.3116826703695
PCDH18	-0.760252	1.06483016147647	-13.023	6.03963068170764e-35	8.75676707153824e-34	68.1849408252229
FRMD4B	-0.683984	1.50301505811513	-13.0177	6.38282174681975e-35	9.24368049055004e-34	68.1300062027012
SLC16A2	-0.814325	1.42603474356891	-12.9729	1.02504926001931e-34	1.48107232552388e-33	67.6591530025568
DNAJA4	0.817529420201632	2.72394302274328	12.9713117895287	1.04289795921788e-34	1.50340146681283e-33	67.6419949730972
TDO2	-0.80923	1.00858041830644	-12.9704	1.05336738424067e-34	1.516752394097e-33	67.6320668027341
CILP	-1.26695	0.951895566047479	-12.9699	1.05840579984792e-34	1.52226153755904e-33	67.6273239862543
BTBD16	2.22360282248705	2.10555974290434	12.9600541481405	1.17455740005098e-34	1.68738475000459e-33	67.5238281961939
IFI35	-0.886938	3.40828659410854	-12.9594	1.18281126184447e-34	1.69730036613933e-33	67.5168680809052
JAM3	-0.826882	0.84000679620042	-12.9488	1.32209532319175e-34	1.89500329657485e-33	67.4062207351402
BCAS1	1.71702421844395	2.12139312938249	12.9444040028139	1.38550240566399e-34	1.98362237235087e-33	67.3596607094285
GNG11	-0.850976	2.21475324285798	-12.9328	1.56575838843898e-34	2.23659412118769e-33	67.2380980359807
COL4A2	-0.874348	3.19951878499678	-12.913	1.92892398703989e-34	2.75222381605373e-33	67.0307790126416
VEGFC	-0.978137	2.08580769963109	-12.9124	1.94087314284911e-34	2.7661297595475e-33	67.0246411370034
BOC	-0.761225	0.78306611847591	-12.9109	1.97307627873461e-34	2.80883738727798e-33	67.0082857796792
ADAMTS14	-0.787931	1.16928041615518	-12.8999	2.21446135375138e-34	3.14533673729664e-33	66.8935765482445
PPARG	1.33950358991665	3.21732140174944	12.877084411111	2.81556870228031e-34	3.99460798031996e-33	66.654894115116
JAM2	-0.672919	0.891722284088095	-12.8682	3.09043779781085e-34	4.37963171436942e-33	66.5623180687823
HIC1	-0.611558	1.05250734043501	-12.8534	3.61275999979097e-34	5.11407153972665e-33	66.407120081381
TNS1	-0.990931	2.02397627884594	-12.8495	3.76286941091337e-34	5.32056174813382e-33	66.3666612224168
FBXO32	-0.913687	2.43216974821919	-12.8184	5.21371414720694e-34	7.36304968653878e-33	66.0425655204646
CYTL1	-0.865094	0.911382634339776	-12.8183	5.21910976506811e-34	7.36304968653878e-33	66.0415375711587
P2RX1	-0.934104	0.732956127567647	-12.8137	5.47693729457763e-34	7.71811724699402e-33	65.9936170446077
CCL24	-0.85511	0.778368681660364	-12.8106	5.66079320148746e-34	7.96826451097271e-33	65.9608037128744
CXCL1	-1.73187	2.50362817142031	-12.8019	6.20030371320675e-34	8.70816704955525e-33	65.8703341308226
TMC7	0.910129298765874	1.60424207499888	12.7925080226272	6.84025542537905e-34	9.58551865190394e-33	65.7727173908158
CNN1	-1.70613	2.40188894655756	-12.7555	1.00741206409338e-33	1.41015227165624e-32	65.3879849262582
PARP9	-0.817273	2.6037745938902	-12.7501	1.06627351701311e-33	1.49088310463436e-32	65.3315546645223
PTAFR	-0.851955	2.02517328556933	-12.734	1.26136297214403e-33	1.76169894084988e-32	65.1645833487723
FGR	-0.752659	1.74850735103333	-12.6975	1.84651056773557e-33	2.57322826731275e-32	64.7858727786375
CFL2	-0.66802	1.8719766687035	-12.6964	1.86837301645508e-33	2.60080838077716e-32	64.7741765926557
EMILIN2	-0.85811	1.75405729519062	-12.6819	2.17124329227102e-33	3.01906210163398e-32	64.6248920285775
LRP1	-0.760061	2.79229442577703	-12.6803	2.2086172728501e-33	3.06763257498958e-32	64.6079330734863
UBTD1	-0.63024	2.83147674221653	-12.6645	2.60384250730992e-33	3.61257972616391e-32	64.4443520759351
GCNT1	-0.814999	0.940786204385434	-12.6642	2.61118028764481e-33	3.61876155537176e-32	64.441555789357
EIF5A2	-0.738452	1.08325998822507	-12.6572	2.80897147399605e-33	3.8843002012659e-32	64.3690020436766
SECTM1	-1.13532	2.32148595854552	-12.6525	2.95058894056101e-33	4.07564298544379e-32	64.3201273356679
IFIT1	-1.27388	2.0096222182056	-12.6501	3.02438353081754e-33	4.17298457285111e-32	64.2955814646715
TEK	-0.65427	1.03428425853277	-12.6492	3.05426308643853e-33	4.20958587412976e-32	64.285812740947
CERK	-0.821979	2.07684339175434	-12.6361	3.49860010295217e-33	4.81671303647669e-32	64.1508503803433
LAMA2	-0.695283	1.05281658656008	-12.6285	3.78531201050126e-33	5.20573686789198e-32	64.0725857178213
S100A10	-1.21558	5.35896539296779	-12.6281	3.80139314293721e-33	5.22213263705904e-32	64.0683733845583
PREX1	-0.691725	1.99480926743319	-12.619	4.17737282487788e-33	5.72610187654658e-32	63.9746588007858
BLVRA	-0.80941	3.20042014284776	-12.575	6.59564552862578e-33	9.01141732942604e-32	63.5208499283594
RHOC	-0.628663	3.68168268463711	-12.5723	6.78132077324959e-33	9.2550286553176e-32	63.4932656852084
PROS1	-0.892079	1.56296988593403	-12.5679	7.10156739081662e-33	9.68157222139994e-32	63.4474180280119
COL11A1	-1.30689	1.28684358089202	-12.5625	7.50809329940214e-33	1.02246875777975e-31	63.3921093068869
PTGFR	-0.585844	0.46654980952479	-12.5602	7.69226561301941e-33	1.04641481080251e-31	63.3680311305952
NPC1	-0.657493	2.01882748589594	-12.5539	8.20966623598441e-33	1.11559057639632e-31	63.3033525503089
BTN3A3	-0.752545	2.01662500729944	-12.5471	8.80294662087662e-33	1.19491673266732e-31	63.2340271200442
SMOC2	-1.22313	1.88911426680546	-12.5053	1.35635369783992e-32	1.83319451346372e-31	62.8045189704267
NADSYN1	0.713838775716663	2.57889660486022	12.5025916004868	1.39495968089627e-32	1.88334556487457e-31	62.7766351954882
TRIM47	-0.883827	2.73401622991877	-12.4991	1.44582567435922e-32	1.94992343364708e-31	62.7410521782954
SORCS2	-0.837967	0.800938701972927	-12.4889	1.60707028763659e-32	2.1650616450177e-31	62.6360055863175
LNX1	0.689636270553283	1.54496232902367	12.4743193718547	1.86747698983719e-32	2.51318768321498e-31	62.4868057328158
FOXA1	1.4562303935407	2.9332049610535	12.4650721043931	2.05425766688479e-32	2.7615909277736e-31	62.3920998718316
MEOX1	-0.716558	0.779639324419328	-12.4582	2.20527646693234e-32	2.95827471354727e-31	62.3216237389036
MXRA7	-0.660566	2.21907190366457	-12.4491	2.42220548795001e-32	3.24580705514412e-31	62.2284101713895
HMGCS2	2.63690859514858	2.80089114357577	12.4419871125559	2.60567931150603e-32	3.48794343659592e-31	62.1558720868603
OPTN	-0.733601	3.25106313089482	-12.4393	2.67945050631353e-32	3.58287332878303e-31	62.1281362205453
HCP5	-1.14978	1.82739883512745	-12.4323	2.87988901432524e-32	3.84679643232636e-31	62.0564680039313
KITLG	-0.953298	1.67889256389132	-12.4235	3.15299407852299e-32	4.20711941019497e-31	61.9664604778647
GALNT10	-0.682642	1.97003840206681	-12.4231	3.16351176393056e-32	4.21667236814354e-31	61.9631520717337
PRICKLE1	-0.721044	0.584866056332493	-12.4136	3.48832992163249e-32	4.63977441695101e-31	61.866052563903
CDK6	-1.01426	1.48644024571709	-12.4072	3.72627480035078e-32	4.94578291682922e-31	61.8004997841696
CD83	-0.804761	2.35552254503053	-12.4057	3.78271227930584e-32	5.01538916356537e-31	61.7855662526166
NFIL3	-0.782822	2.96372523945616	-12.4029	3.89399172910051e-32	5.15748524795211e-31	61.756763248037
CDA	-1.29267	2.1715270324972	-12.386	4.63429339127079e-32	6.12507240218906e-31	61.5838594780684
VIPR1	1.09022391459868	1.56764866696106	12.3808002027494	4.88699856115358e-32	6.4522769646524e-31	61.5311148017477
HLA-DRB1	-1.74175	4.94536693827773	-12.3804	4.90736731441353e-32	6.47236386552272e-31	61.5269829383822
FHL1	-1.24244	1.7259625239409	-12.3782	5.02030026877265e-32	6.6143641316589e-31	61.5043808356586
EMP1	-1.04924	2.93134518459818	-12.3531	6.49530765774015e-32	8.54875083339469e-31	61.2484925997682
DEGS2	1.23023972582562	1.80232356662311	12.3290190289207	8.30827786920562e-32	1.09120017704755e-30	61.0039527431576
MAP1A	-0.727652	1.01427114298768	-12.3269	8.48739348055749e-32	1.11356021464869e-30	60.9827648701254
LIMS2	-0.769679	1.43151120247591	-12.3243	8.72053235982493e-32	1.14295411597037e-30	60.9558466360406
ZNF823	0.758647136820884	2.13900830097409	12.3238301651757	8.76136632350659e-32	1.14710860852918e-30	60.9512061136122
FAM3B	1.68120181831919	2.28896518901933	12.3209478788936	9.02358033933289e-32	1.18020911188191e-30	60.9219128852527
STARD13	-0.621548	1.19154927342633	-12.3057	1.05474527594922e-31	1.3780834219374e-30	60.7669087148311
CTSG	-1.14443	0.749893719652801	-12.2964	1.16015527231981e-31	1.51423176707355e-30	60.6722895692162
MGP	-1.44647	3.10191723971597	-12.2803	1.36755565128585e-31	1.78307671417915e-30	60.5089176696081
MT1H	-0.925817	0.887386171766387	-12.2698	1.52113981808868e-31	1.98126883360181e-30	60.4031954141968
SLC39A14	-0.790222	2.20082275984272	-12.2525	1.81576696832473e-31	2.36256684500365e-30	60.2273354233361
RSAD2	-1.19965	1.88380436696204	-12.2503	1.857373783856e-31	2.41420136957515e-30	60.2048320724797
GATA3	1.49778469017075	4.02495025292101	12.2494132445686	1.8733561625525e-31	2.43245708138667e-30	60.196321646457
CNN3	-0.848159	3.90432697168305	-12.2433	1.99394587588433e-31	2.58369292235332e-30	60.1343572097753
TTYH2	-0.619519	0.830108111582073	-12.2411	2.03928661992027e-31	2.63971987625968e-30	60.1120239879347
AP1G2	0.657177036636227	2.44168258335434	12.2330722694024	2.21270425556376e-31	2.85830397457393e-30	60.0309582431362
SEMA6B	-0.598013	1.71331814664034	-12.2184	2.56968776591869e-31	3.31262829454569e-30	59.8823981927598
FGFR1	-0.835731	1.47384636479888	-12.2168	2.61208281108882e-31	3.36382684882372e-30	59.8661451937331
RAB15	1.02748797351597	2.98808964328319	12.1985107459635	3.14515331835438e-31	4.04616240422721e-30	59.681686614907
RUNX2	-0.753126	1.51831988431443	-12.1881	3.49674397519248e-31	4.49387076279599e-30	59.5764353096584
AADAT	0.698125515920917	1.84855331165308	12.1876123718549	3.51351124147548e-31	4.5108023668677e-30	59.5716841128528
DIXDC1	-0.65742	1.07065684213207	-12.1867	3.54567209139908e-31	4.54744216339191e-30	59.5626340932964
FTL	-0.630603	7.40718299541877	-12.185	3.60946898797108e-31	4.62454006254743e-30	59.5449221697621
TLL1	-0.631053	0.39761146402535	-12.1738	4.04095358468592e-31	5.17209105089872e-30	59.4327691402195
SLC14A1	1.74522289005292	2.07809947289328	12.1493533267039	5.18056239065767e-31	6.6172066507729e-30	59.1860281958103
ZNF443	0.594889641097862	1.51372005749776	12.1485417094207	5.22336767774391e-31	6.665102089609e-30	59.1778556218764
GNA12	-0.635117	2.90652539629552	-12.1415	5.6103749344851e-31	7.15166169313654e-30	59.1068684154484
DNASE1L3	-0.823989	0.520611872870448	-12.1348	6.00185173431441e-31	7.64292600162796e-30	59.0398789188139
NFE2	-0.680438	0.504486499209104	-12.1291	6.35853734640464e-31	8.08893565566936e-30	58.9825435190404
MST1	0.742797461719486	1.26493950144636	12.1180865591515	7.11112646515529e-31	9.03717650774188e-30	58.8714474368067
MMEL1	0.625865723592752	0.719983265537535	12.110288381292	7.69505339140845e-31	9.76937213170116e-30	58.7930717121266
HCLS1	-1.22388	2.63987359012857	-12.0918	9.27863006470596e-31	1.17205713372684e-29	58.6072216768541
TCEAL7	-0.726161	1.0021704615035	-12.0777	1.07019123780231e-30	1.35048454088902e-29	58.4654963823605
NID1	-0.827821	2.87352943914622	-12.0757	1.09211260686913e-30	1.37676364375992e-29	58.4453596239364
WWTR1	-0.631562	2.30685090676218	-12.0732	1.11982936779529e-30	1.41028862006396e-29	58.420470238125
MYO7A	-0.615575	0.953247930341737	-12.0725	1.12735908804974e-30	1.41834876849224e-29	58.4138150098602
LAMP2	-0.684662	3.12031269622493	-12.0676	1.18492159354177e-30	1.48927682968072e-29	58.3643600809735
ERBB3	0.976859423695601	3.25941704361274	12.0662085298313	1.20136608801406e-30	1.50843526011045e-29	58.3506725893068
PLN	-1.05688	1.12141692756162	-12.064	1.22812285547307e-30	1.54049056676522e-29	58.3287972534069
MFAP3L	0.916274845832726	1.54382369078501	12.0596094690487	1.28410010314085e-30	1.60909789371622e-29	58.2845341161928
COL4A1	-0.89565	3.34648253406513	-12.0595	1.28593128852336e-30	1.60978596796603e-29	58.2831189421436
TOX3	1.49777647804026	1.40047931169342	12.0491890211888	1.4264301886045e-30	1.7838901840755e-29	58.1801449032143
MMP14	-0.71767	4.72712601826317	-12.0445	1.49580868881877e-30	1.86879342256801e-29	58.1329819626384
LIPA	-0.684359	3.00112192156078	-12.0436	1.50858830296012e-30	1.88101635868593e-29	58.1245336139826
CERCAM	-0.931232	2.89090134738123	-12.0384	1.5897110386079e-30	1.9801995834088e-29	58.072518939894
RAB23	-0.699144	1.39016442429972	-12.0375	1.60495503459043e-30	1.99720668130004e-29	58.0630416834392
RCAN1	-0.748579	2.26837313593894	-12.0191	1.93243951586699e-30	2.4023475803194e-29	57.8786445810532
PLEKHA6	0.934864816019816	2.20106506579412	12.0189369298312	1.93481139154357e-30	2.40291709517518e-29	57.8774264701198
SGMS2	-0.701517	1.54626604318866	-12.0179	1.95462274038064e-30	2.42512283875685e-29	57.8673100156134
PLEKHA4	-0.871738	2.16125053361737	-12.0142	2.02890652492496e-30	2.51480259890994e-29	57.8302699099306
AOX1	-0.721318	0.477950780640196	-12.012	2.07432834709175e-30	2.56856673827258e-29	57.8082836981728
MITF	-0.597451	0.986083209663726	-12.0033	2.26397585963839e-30	2.79788197771847e-29	57.7214084654268
MMP3	-1.51697	1.62541745309244	-11.9962	2.4321271985766e-30	3.0027324587343e-29	57.6502647238586
STEAP4	-0.825104	0.997489144880252	-11.9843	2.74004570462654e-30	3.37625258756534e-29	57.5318895882694
FKBP10	-1.06881	3.24183371178081	-11.978	2.91950053616093e-30	3.59384791490556e-29	57.4688956486318
DAB2	-0.9746	2.21004266606877	-11.9704	3.15110671999091e-30	3.87515141784582e-29	57.3930893624369
CCDC102A	-0.683142	1.67943465059538	-11.9551	3.67553499026137e-30	4.51565727374969e-29	57.2402249214129
COMP	-1.73067	2.11275538602899	-11.9462	4.01824947156942e-30	4.93188077859489e-29	57.151704147535
PNMA1	-0.77996	2.7572364464521	-11.9385	4.33900977093038e-30	5.32037174646503e-29	57.0754450795203
PACRG	0.733119786646157	0.592161645760784	11.9301361751885	4.72053866242531e-30	5.78254472638168e-29	56.9917624360072
TWIST1	-1.05717	1.62007599613585	-11.9202	5.21620616928674e-30	6.37728185604326e-29	56.8926198774407
ALDH1A1	-1.47218	1.97660023658207	-11.918	5.32973098259102e-30	6.50973756978724e-29	56.871241599091
APBB1IP	-1.10096	1.50111755630896	-11.9122	5.6490546428529e-30	6.89305443106521e-29	56.8134655626538
NPAS2	0.800742839122952	1.84638476719986	11.9005556295869	6.3475475545014e-30	7.73784534896306e-29	56.6977106292676
MAOB	-1.04833	1.26837441287059	-11.8998	6.39501172645981e-30	7.78814425193302e-29	56.6903136810743
SPECC1	-0.640498	1.25660711475462	-11.8973	6.55707550966891e-30	7.97777520343051e-29	56.6654646519432
SFRP1	-1.30102	1.07719587582325	-11.897	6.57994961538548e-30	7.99785550539981e-29	56.6620069512433
ITGB3	-0.646961	0.876278433794118	-11.8963	6.62192031266173e-30	8.04108621332501e-29	56.6556937180931
THBS2	-1.55568	2.04456392721134	-11.8889	7.13063576910328e-30	8.65046016588027e-29	56.5822038587774
FABP6	1.54421385817647	2.3666560623388	11.8692004543352	8.6837552401471e-30	1.04940549369862e-28	56.3865512104127
CYP3A5	1.26689632716975	1.51620833055154	11.8494259745986	1.05784040064976e-29	1.27468753076376e-28	56.1905982038964
CYP2J2	1.28070285813038	2.53566460981471	11.8337585520728	1.23669858474863e-29	1.48451122658736e-28	56.0354994072212
IGLL1	-1.00361	0.0493261778184874	-11.8255	1.34305564297615e-29	1.61064055904571e-28	55.9535885396423
CASP1	-1.04681	2.22288604014818	-11.8068	1.61793901782998e-29	1.93843915151463e-28	55.7687196271424
CD70	-0.852745	0.726129995385994	-11.8054	1.64010961912237e-29	1.96125870263814e-28	55.7552075401516
CYP4F12	1.48480884922282	1.85059490644412	11.803621046056	1.66955260051902e-29	1.99456731228513e-28	55.7375429072362
EPN3	0.988226033367197	2.91482056613487	11.7998783947682	1.73288886277876e-29	2.06826545257131e-28	55.7005766371978
FMNL2	-0.792092	1.93582793206849	-11.7978	1.76956643186845e-29	2.11003571875976e-28	55.6797827311099
AKT3	-0.710767	1.26873041600042	-11.7839	2.03068932782922e-29	2.41452037880906e-28	55.5431340779845
PCSK5	-0.658622	0.620294104982353	-11.778	2.15371037240956e-29	2.55837156442521e-28	55.4847418691873
EPHA3	-0.683484	0.866981645192437	-11.7757	2.20450042155105e-29	2.61375895117989e-28	55.4616014348621
CFB	-0.876314	0.452674916934314	-11.7742	2.23616297245528e-29	2.64630181735613e-28	55.4474439561855
CRTAC1	2.08684163565253	1.32045591431134	11.7580407389817	2.62606122400134e-29	3.10186497916847e-28	55.2878832496387
CBR4	0.58615864785889	2.1185592748105	11.7447344125253	2.99663706626035e-29	3.53293662009061e-28	55.1568350139016
ALDH2	-1.03595	1.83300292154846	-11.7419	3.08086901088283e-29	3.62883595690852e-28	55.1293152895759
S100A8	-2.49524	4.10915848634929	-11.715	4.02170149455946e-29	4.72813520277983e-28	54.8647615856251
SEMA3A	-0.675322	0.787755597632213	-11.701	4.62276329027174e-29	5.41449774931454e-28	54.726491081831
PID1	-0.726484	0.862406688405602	-11.6907	5.11625312467767e-29	5.98692210936186e-28	54.6258034141259
PTGIS	-1.31317	1.49113609921317	-11.6887	5.22095230356151e-29	6.10375019772051e-28	54.6056943002315
MEOX2	-0.675623	0.485769999677731	-11.6817	5.59528298752989e-29	6.52921683935179e-28	54.5369576366684
SLITRK6	1.59606525643139	2.53526343405126	11.6739920275773	6.03529464156604e-29	7.02960663446226e-28	54.4618122747867
BCKDHB	0.645126763958674	2.25260362812157	11.6540102296108	7.3512745769722e-29	8.54653736930212e-28	54.2660135606321
FAAH	0.809196503694682	2.87320622769146	11.6333463164015	9.01255991054039e-29	1.0448910640512e-27	54.0637710296175
BTN3A1	-0.64851	2.37175822370168	-11.6224	1.00405143691243e-28	1.16299537286646e-27	53.9565605528673
MT1E	-1.3293	2.84236863926457	-11.6006	1.24381634401989e-28	1.43673946784855e-27	53.7440071263412
LILRB1	-0.734654	0.915751824709524	-11.5954	1.30999555802649e-28	1.5104044285198e-27	53.6925529007234
VWF	-0.767138	2.7429660629902	-11.5945	1.32134570871716e-28	1.52209327694061e-27	53.6839900837755
TCF7L1	-0.795577	1.74603053888768	-11.584	1.46395951710652e-28	1.68328532021882e-27	53.582258611809
FOXP3	-0.5869	1.16381633574496	-11.5787	1.54330841463763e-28	1.76966031545115e-27	53.5298681677545
SLC39A8	-0.772806	1.80979257234527	-11.5733	1.6265558933339e-28	1.8617170279581e-27	53.477723489254
BHMT	2.02186168304777	1.43367886471653	11.5667388324765	1.73522190391641e-28	1.98428471999767e-27	53.4135356673093
BCL3	-0.670629	3.51670094660672	-11.5562	1.92364413196607e-28	2.19775029308153e-27	53.3112200046774
PLA1A	-0.822108	1.06603718463039	-11.5226	2.6746836075944e-28	3.05025680081338e-27	52.9840823031498
CYB5A	0.926440493829526	2.62503954052661	11.5219636771024	2.69148210656541e-28	3.06662879582897e-27	52.9778684729982
RAP1GAP	1.11312793884867	2.07957541035294	11.5168389456658	2.82995194950219e-28	3.22147567343151e-27	52.9280782095981
GOLT1A	1.35300344546266	2.66653897512255	11.5130672000404	2.9363667808836e-28	3.33656301364475e-27	52.8914428449991
MTHFD2	-0.768994	2.09807782968627	-11.4938	3.54541431650866e-28	4.02133894833629e-27	52.704382611764
ID1	1.16674993272455	4.99051408188627	11.4905867160151	3.6583638613607e-28	4.14570547321706e-27	52.6732586145554
CD19	-0.878558	0.625484499981793	-11.479	4.09876107736835e-28	4.63640036823757e-27	52.5604498851979
UPK1A	2.42990705870287	3.12320611633235	11.4721321561266	4.38097759617647e-28	4.94672254474746e-27	52.4943672834572
HLA-C	-0.735765	5.92586734664636	-11.4714	4.41223825139457e-28	4.97754388899463e-27	52.4873109856496
TNF	-0.784269	0.802876639142157	-11.4669	4.6120584930803e-28	5.19829501248799e-27	52.4433547569103
RAPGEFL1	1.12693227123009	3.17023253036681	11.4666719132894	4.62079899608816e-28	5.20347553317336e-27	52.4414757755215
RNF19B	-0.631656	3.26436766663305	-11.46	4.93396353185514e-28	5.55115108476462e-27	52.3763986345365
TOX	-0.686623	0.753584025112745	-11.4469	5.60116277526371e-28	6.29616829061872e-27	52.2505315011107
MYO1B	-0.853604	2.50266226285196	-11.4229	7.0798871595109e-28	7.92997887375725e-27	52.0180346341769
UBD	-0.658324	0.0440598821778712	-11.422	7.14358656325057e-28	7.9941954445788e-27	52.0091460872913
ETS1	-0.676023	2.89228071669426	-11.4173	7.47333954231748e-28	8.35576592104527e-27	51.9643641338196
CCND2	-1.01085	1.81957704039944	-11.399	8.9293670229339e-28	9.97483383807456e-27	51.7877241142857
IFI6	-1.36863	5.11682133461835	-11.3972	9.086028797585e-28	1.01408157851091e-26	51.770465133519
TM7SF2	0.977466121881857	2.79417768808305	11.3964469901127	9.156662847647e-28	1.02105735981399e-26	51.7627807042009
ICA1	0.791110755033984	2.39774589476751	11.3938422258457	9.39140240333461e-28	1.04537631716551e-26	51.7376621764003
ACOXL	0.828314503739789	1.24101723478445	11.393714184426	9.40309438812092e-28	1.04575069209253e-26	51.7364275368652
WNT5B	-1.00887	1.49587578826233	-11.3932	9.4473496606606e-28	1.04974267556862e-26	51.7317681727573
PLK2	-0.826481	2.80329909607829	-11.3911	9.64137111016378e-28	1.07035416144312e-26	51.7115952144872
ZNF436	0.630675995515619	2.6558013622049	11.3801190177948	1.0730504620082e-27	1.19021392234761e-26	51.6053908123315
DKK2	-0.599383	0.637313501132353	-11.3742	1.1364476229207e-27	1.2583100840734e-26	51.5484309545138
ADAMTS9	-0.601275	0.961715410857563	-11.3728	1.15260814705069e-27	1.2739566808423e-26	51.5344196764241
PLCB2	-0.719385	1.32836044883754	-11.3724	1.1560025089086e-27	1.27658465275781e-26	51.5315017204019
CXCL5	-1.24959	0.981149400395658	-11.352	1.410112268409e-27	1.55446616700117e-26	51.3343338417444
HLA-H	-0.951873	3.57934338243838	-11.3501	1.43512244501316e-27	1.58064889645485e-26	51.3168889224182
OVGP1	0.877809571341425	1.34720462407955	11.3497626373136	1.44047772251582e-27	1.58515672952748e-26	51.313193088094
LMOD1	-1.13085	1.78226142102171	-11.3418	1.55578802284296e-27	1.70905287968645e-26	51.236781622853
OLFML2A	-0.875642	2.17201482510266	-11.3355	1.65405489101542e-27	1.81541199402007e-26	51.1760085316178
PAM	-0.776429	2.55070046040392	-11.3277	1.78337336293385e-27	1.95563632707401e-26	51.1013154662584
MGST2	0.620037521851712	3.43913327930952	11.3077035911005	2.1642637874367e-27	2.36918013208851e-26	50.9092467657933
WBP1	0.605588105966821	1.88394877972913	11.3006075830847	2.31790476123841e-27	2.53295145188072e-26	50.8411977102232
ASB2	-0.638122	0.873785464269048	-11.2995	2.34337017597275e-27	2.55855268952294e-26	50.8303564167247
SYT17	0.70758920518967	1.22795	11.2954087125089	2.43730387813823e-27	2.65879995602985e-26	50.7913606472522
NFIX	-0.799472	2.1885505884972	-11.2877	2.62663228624728e-27	2.86284678698965e-26	50.7171346539012
C15orf48	-1.18702	2.08172315646317	-11.2806	2.8109444464237e-27	3.05842447740866e-26	50.6498467766998
OAF	-0.616061	2.90213516140056	-11.2731	3.02345833830896e-27	3.28680025071925e-26	50.5775363681813
ITGBL1	-0.702004	0.793391822931513	-11.2644	3.28885193948377e-27	3.56604705977187e-26	50.4940585026024
FOXF1	-0.807751	1.60538940875182	-11.2616	3.37879334327774e-27	3.66040804298493e-26	50.467290042164
UPK2	2.38614903143852	4.18637307923767	11.2457612303963	3.93442709378846e-27	4.24769274201271e-26	50.3162394936114
LGI2	-0.609272	0.660935306470448	-11.2416	4.09561289103154e-27	4.41791369929485e-26	50.2764043542092
LPXN	-0.886444	2.18087917758347	-11.2376	4.2570525345639e-27	4.58811601922612e-26	50.2380481340439
LITAF	-0.6348	3.65629512422227	-11.2114	5.47690346439823e-27	5.8876712242281e-26	49.9880743229522
CLDN5	-0.858281	1.65630270930322	-11.2027	5.9513494969952e-27	6.38676446874118e-26	49.9056539309444
NR3C1	-0.689039	1.83064823500994	-11.1943	6.45307248986277e-27	6.91928080125679e-26	49.8253572539275
HSPB7	-1.05094	1.13002993154146	-11.1918	6.60897189682939e-27	7.07436071070672e-26	49.8016749533271
SNX31	1.87631324178505	2.35848839808361	11.187820568799	6.86751436353861e-27	7.34484755950518e-26	49.7636055041768
HLA-DRB5	-1.6583	3.91964511636232	-11.1835	7.15866067496497e-27	7.64971433488171e-26	49.7224147153685
SORL1	1.08448964293256	2.17461667247241	11.1811890926131	7.31868567046886e-27	7.81406609510264e-26	49.7004826103899
TMSB10	-0.60618	7.42249409825882	-11.1793	7.45222314854074e-27	7.94988223050786e-26	49.6825447622903
CHI3L2	-0.94824	1.12469463116583	-11.1695	8.18964928763303e-27	8.72913722033279e-26	49.5889371832557
UCHL1	-1.34924	1.93480583186148	-11.1616	8.83462683068088e-27	9.40861530839942e-26	49.5137337155664
CD1C	-0.622291	0.65501279017381	-11.1548	9.42351796838953e-27	1.00272620009406e-25	49.4497191514434
PCDH7	-0.952405	1.23939281681022	-11.1535	9.54263829064364e-27	1.01454162893583e-25	49.4372579574332
SORBS3	-0.693718	2.62558931254146	-11.1041	1.53048545847282e-26	1.62030146851473e-25	48.9686468945293
SYTL1	0.860463440547046	3.24783854413683	11.094963491123	1.66997405379244e-26	1.76499951341901e-25	48.882126812839
HSD17B6	-0.846504	1.36425734052983	-11.0853	1.83201423720962e-26	1.93138293555029e-25	48.790266477552
ANXA1	-1.21982	4.09946493601219	-11.056	2.42105509394365e-26	2.54809453139618e-25	48.5137370760083
SEMA6A	1.15102157802301	1.73929720587829	11.0245497394062	3.26485630115949e-26	3.4275531536253e-25	48.2171589738012
ACP6	0.686563358777259	1.8757584029916	11.0108086976971	3.71990738103392e-26	3.89550934747806e-25	48.0877422545336
HSPB6	-1.04269	0.961176855085154	-11.0051	3.92592482540669e-26	4.10782600898386e-25	48.0342802954503
PLXND1	-0.605295	2.56522508129762	-10.9936	4.37874338286527e-26	4.56640381355949e-25	47.9260152754202
SAMD10	0.58956598813491	2.46464801369146	10.9905628427439	4.50750867628781e-26	4.6967866339809e-25	47.8972703331436
FGD6	-0.593967	1.56065880639468	-10.9883	4.60682965423608e-26	4.79629793852307e-25	47.8756539888782
TGFB2	-0.6568	0.76436864072409	-10.981	4.93333316000152e-26	5.13197441234292e-25	47.8077417544636
LZTS1	-0.619186	1.26327950682871	-10.9767	5.14047041545079e-26	5.34302537552981e-25	47.7669503430709
MMP12	-1.64459	2.31550308987941	-10.9713	5.40782477234534e-26	5.61162378855934e-25	47.7166654159807
NTN1	-0.798452	0.944365598190476	-10.968	5.58164672711381e-26	5.78243863907929e-25	47.6852891548876
OVOL1	0.965693698515702	2.29648009371176	10.9678819542184	5.58786030103749e-26	5.78410337508876e-25	47.6841857279186
HHEX	-0.678798	1.46296857267059	-10.9669	5.63943912970384e-26	5.8326851493049e-25	47.6750732817184
INMT	-0.655397	0.945555459905322	-10.96	6.02305770317635e-26	6.22432201819607e-25	47.6098056112314
ADAMTSL4	-0.930682	1.59681464870504	-10.9479	6.74791159708775e-26	6.95051501337438e-25	47.4971063393809
FOXQ1	1.41284990661558	3.52312444147507	10.9217873319681	8.63901959538676e-26	8.88382719407667e-25	47.2520978208727
PDLIM4	-0.919972	2.0572496335458	-10.9186	8.90287931103666e-26	9.14767206459708e-25	47.2222621470176
SH3YL1	0.704510773502408	2.39642993150014	10.9060743592777	1.00193432867466e-25	1.02864165419779e-24	47.1051022386898
EVPL	0.993885262560626	3.73635141738599	10.9023332596877	1.03790283698822e-25	1.06469836774706e-24	47.0701263633057
IFI44L	-1.23852	1.69006160103445	-10.9013	1.04766126187724e-25	1.07383141258209e-24	47.0608462234309
KIFC2	0.763173389206392	2.61947582009566	10.8956785813854	1.10508154922286e-25	1.13176214780116e-24	47.0079323772056
APOC1	-1.00595	2.72838677091821	-10.8915	1.14935867979415e-25	1.17614894731013e-24	46.9689752782832
MCAM	-0.62425	2.83638326902885	-10.8875	1.1933647704653e-25	1.2201863239383e-24	46.9317163539592
F2RL2	-0.621197	0.660794647948599	-10.8621	1.51599306383955e-25	1.54378012243061e-24	46.6944261700639
RAB32	-0.745962	3.0571869865049	-10.86	1.54673283695748e-25	1.57380692875511e-24	46.674520507338
COTL1	-0.631276	3.46023890677073	-10.8536	1.64201668122734e-25	1.66940578538385e-24	46.6152423057424
HPGD	1.79146952957188	3.06254546789468	10.8344569594295	1.9652968906956e-25	1.99484783828407e-24	46.4370369641173
PTK6	1.06396723702485	3.36381652892297	10.829365016881	2.06148201087145e-25	2.09078902491938e-24	46.3896581933277
SMAD6	0.924652902443241	1.34616571691919	10.8286464248911	2.07542719221082e-25	2.103233561372e-24	46.3829732299078
CTSS	-0.769815	3.39831967365686	-10.8266	2.11603066067049e-25	2.14265169156279e-24	46.3637617889009
SCAP	0.586198921425938	3.50251585236597	10.8137398382114	2.38679243349504e-25	2.41487234447733e-24	46.244371144987
NXN	-0.938229	2.51395912663179	-10.8044	2.60441015259891e-25	2.63081044859468e-24	46.1578542436171
PARP14	-0.64454	2.84576475812843	-10.8036	2.62414597739926e-25	2.64861550580587e-24	46.1503689506652
RGS20	-0.816971	0.88259458449888	-10.8014	2.6793205041676e-25	2.6999637440071e-24	46.129737644765
LDB2	-0.592374	1.18748204758557	-10.8	2.71512882821625e-25	2.73385385461774e-24	46.1165740547484
OR13A1	0.655134390866483	0.720407722268067	10.7998464152145	2.71858408514789e-25	2.7351395651536e-24	46.1153130570052
TMEM45A	-1.38842	2.10637404040042	-10.798	2.76594193942493e-25	2.77833335931356e-24	46.0981895125438
BDKRB2	-0.644345	1.43575568821471	-10.789	3.00966412164528e-25	3.02073083224446e-24	46.0144593489407
GATA6	-0.627968	1.03780148284608	-10.7802	3.26718658608043e-25	3.27396606343383e-24	45.9330568200572
IL1R2	-0.822673	1.12142132235224	-10.7769	3.37017745295943e-25	3.37447751988506e-24	45.9022848888737
TXNRD1	-0.833188	2.80901228285126	-10.7612	3.90286558073192e-25	3.89851871373668e-24	45.7567906173391
IL24	-0.778939	0.717651970966667	-10.7547	4.14629428834159e-25	4.13838402896797e-24	45.6968036153094
SAA1	-1.64625	2.17848622500756	-10.752	4.25239899338498e-25	4.23418887874241e-24	45.6717513790152
HEYL	-0.710581	1.79176851427241	-10.7508	4.30047027200318e-25	4.27866123100411e-24	45.6606064421877
UAP1L1	-0.589392	1.72993486376345	-10.7502	4.32320580155921e-25	4.29787585466172e-24	45.6553787228075
PLA2G4F	0.931532566211926	1.71847130005994	10.7246853899646	5.48608169521946e-25	5.44101435743883e-24	45.419204233191
GLRX	-0.717804	1.84844950910308	-10.7172	5.88345661255296e-25	5.80760072540998e-24	45.3498754113566
PLXNB1	0.636227401323916	3.17463864162857	10.7075705948735	6.43405637883435e-25	6.34113123176171e-24	45.2611851079218
TMEM154	0.746710202183403	1.95884550244566	10.7069990385332	6.46837564642738e-25	6.36995487188566e-24	45.2559111369315
GPNMB	-1.37303	3.35543943543655	-10.7051	6.583444869707e-25	6.47311932529687e-24	45.2384300348504
SLC6A9	-0.68187	1.77317190207017	-10.698	7.03167211590057e-25	6.9084252806923e-24	45.1731319639386
IFI44	-1.17727	3.0936461780972	-10.6872	7.77375344729142e-25	7.63152840376787e-24	45.073670399607
SCNN1G	1.47800887833333	2.15723940707101	10.6825560474351	8.11929162348036e-25	7.96451762690776e-24	45.030556944321
SLCO2A1	-0.830877	2.00513418521134	-10.6739	8.80317098580662e-25	8.62861942996002e-24	44.9503884832534
BCAT2	0.80133186028956	3.51101603923151	10.6581234445631	1.01868370136289e-24	9.96152068092865e-24	44.8056715538628
CXADR	0.920031742758401	3.16860012144216	10.6398722620212	1.20650858402645e-24	1.17890441875767e-23	44.6379257331205
GADD45B	-0.816377	3.19320013537241	-10.638	1.22816702208656e-24	1.19913414691438e-23	44.6202888341686
IRAK3	-0.622164	0.814496892430672	-10.6193	1.460033710158e-24	1.42220196002667e-23	44.4488635189381
CLC	-0.620851	0.287645827979132	-10.6157	1.50885420005549e-24	1.46861808805401e-23	44.4162605029496
MXRA5	-1.14719	2.42765482598277	-10.604	1.68169348795315e-24	1.6343145073328e-23	44.3087606870929
SLC12A8	-0.715842	1.88819397781681	-10.6033	1.69317153812823e-24	1.64419658412514e-23	44.3020182908047
NEDD4L	0.641839411064629	1.5706672280451	10.5981326675167	1.77527082014191e-24	1.72258890399551e-23	44.2550845786057
TSPAN2	-0.829161	1.50984384210574	-10.5928	1.86528864603633e-24	1.80853777912218e-23	44.2060565696734
SLC9A9	-0.646904	1.29248493382423	-10.5908	1.90026338512031e-24	1.8410267795965e-23	44.1876432901793
CAPN2	-0.690178	3.33390124542157	-10.5846	2.01233700924397e-24	1.94510419461642e-23	44.1308434954393
IGF2BP2	-1.24478	1.69384933672171	-10.5431	2.94844943973553e-24	2.83249664616062e-23	43.7522375907458
PSMB8	-0.701729	3.59586194483277	-10.5387	3.06973766889744e-24	2.94676041060216e-23	43.7122827225604
GRHL3	1.32337585114538	3.04247889439286	10.5383896630288	3.07985178189295e-24	2.95421076955293e-23	43.709
C2orf15	0.610657947102929	1.45284290286036	10.5364015544647	3.13671755968351e-24	3.00645997552566e-23	43.6908896449538
SH3PXD2B	-0.599315	2.35481780653683	-10.5292	3.35287789202355e-24	3.21119258674659e-23	43.6248398702574
PIGZ	0.779505844189525	1.90698198019524	10.5282549026565	3.38082606368747e-24	3.23549177253506e-23	43.6166126840308
ME1	-0.873322	2.07826078783291	-10.507	4.11015846695045e-24	3.9244980768844e-23	43.4230122679765
IER3	-0.9247	3.1863585288381	-10.4931	4.66787920827637e-24	4.4502575048685e-23	43.2969066998527
FSTL3	-0.978427	2.71294580922241	-10.4799	5.27202211700276e-24	5.01481134099141e-23	43.1762883913181
PNCK	1.52051311420014	1.56123194429104	10.4786001194002	5.33351624030891e-24	5.06563009934332e-23	43.1647957292895
GPSM3	-0.751157	2.76948678056989	-10.4674	5.91155623104767e-24	5.61039304890661e-23	43.0628218229924
ACOX2	-0.61794	0.546755039223711	-10.4635	6.12586780250015e-24	5.80501102854279e-23	43.0275308941617
POF1B	1.09005735902737	2.33146424400966	10.4610227017911	6.26527549133427e-24	5.93263944714881e-23	43.005231320315
IFIT5	-0.592615	2.15782136420056	-10.456	6.56181365773499e-24	6.20407622639462e-23	42.9594034046686
KLF2	-0.75207	2.06509414108291	-10.4393	7.64037265759458e-24	7.20214107272954e-23	42.808597534358
PRELP	-0.827331	1.44217863634552	-10.438	7.73179190555031e-24	7.28284914974417e-23	42.7968107889928
PDGFRL	-0.859467	1.36548819787773	-10.4349	7.95446357761097e-24	7.48697486360445e-23	42.7686749770929
TMCC3	-0.641404	1.46087762213389	-10.4297	8.34634851752504e-24	7.84406826242847e-23	42.7210193015933
MICB	-0.811886	1.74147745051162	-10.4149	9.54906679824983e-24	8.96099272935911e-23	42.5876205495599
ST3GAL5	0.933703813274493	1.54948605064286	10.4127270799055	9.74172815845634e-24	9.13496181908721e-23	42.5678268336883
GJA5	-0.691205	1.36859145513501	-10.4066	1.02995077960162e-23	9.61491597671224e-23	42.5126552125356
ALDH4A1	0.731816539126668	3.22153202103978	10.3976471687797	1.11779146057901e-23	1.04271839368723e-22	42.4315561447675
MAMDC2	-0.768685	0.709513261091597	-10.3943	1.15286973622019e-23	1.07464234654645e-22	42.400938202879
CALCRL	-0.604421	1.39604680896919	-10.3862	1.24119848121648e-23	1.15440652815956e-22	42.3277882400514
STK32A	0.746395981740225	0.827787825931447	10.3842382728456	1.26303412206375e-23	1.1729775470882e-22	42.3105079884916
HLA-DQB2	-1.08434	1.93133884594132	-10.3806	1.30552445276303e-23	1.21064734334509e-22	42.277722170277
OLFM1	-0.682546	0.609647388153781	-10.3738	1.38934978147443e-23	1.28648052036821e-22	42.2160599915543
CAV2	-0.831524	2.5749704051381	-10.3681	1.46257147421233e-23	1.35328278778261e-22	42.1651696768772
SERPINH1	-0.592239	4.05547053413319	-10.3671	1.47639287578124e-23	1.36506546011114e-22	42.1558501043879
SPIB	-0.756942	0.4514826577993	-10.3649	1.50551922799029e-23	1.39097126023886e-22	42.1364930648898
EGR3	-0.700722	1.12429261105134	-10.3497	1.7286906141018e-23	1.59364459255963e-22	41.9995346943275
ZNF552	0.664974863518964	2.25850444091891	10.3450461724613	1.80385436975461e-23	1.66049820136649e-22	41.9573644024533
MICAL2	-0.593197	1.75374617495196	-10.3433	1.83288371029904e-23	1.68598445908533e-22	41.9415463760368
CYP27A1	-0.877432	1.95086820853599	-10.3432	1.8350702603991e-23	1.6867600431604e-22	41.9403650960618
TUBA1A	-0.859424	3.5756471071105	-10.3418	1.85735014428609e-23	1.70599037393241e-22	41.9284080541424
HMOX1	-0.960116	3.27743649406919	-10.3321	2.02857547233236e-23	1.8605400752816e-22	41.8410370191449
UBE2E2	-0.945989	1.87983430164314	-10.2962	2.80955499286109e-23	2.56932064751376e-22	41.518356059886
JSRP1	-0.877411	0.806081772181232	-10.2774	3.33036300353538e-23	3.03895624072603e-22	41.3498810495142
JPH2	-0.689908	0.928058112248039	-10.2742	3.42763640082708e-23	3.12544681545278e-22	41.3213594878918
IL11	-0.817942	1.22495012770294	-10.2737	3.44374636476252e-23	3.1378577181392e-22	41.3167141510632
MAP7	0.645884788946493	2.67247391925784	10.272143004198	3.49141581121855e-23	3.17898599896013e-22	41.3030948270508
OMD	-0.599286	0.421431899545658	-10.2719	3.50052537390282e-23	3.18497076773361e-22	41.3005133720645
POU2AF1	-0.771708	0.969726129466387	-10.2637	3.76683382446466e-23	3.422312988421e-22	41.2278753128093
CAPS	1.2138417821636	3.52275718217969	10.2553419326561	4.0633891629741e-23	3.68374832709768e-22	41.1528004388529
FXYD3	0.83584404988822	1.63743692180742	10.2447096332564	4.47242903769039e-23	4.03418239922705e-22	41.0577834362687
SYNPO2	-0.816997	1.20373487110364	-10.2419	4.58664304503626e-23	4.13423475042895e-22	41.0328029042661
CDH23	0.708011562782928	0.929647733948599	10.2367569467161	4.80485016408405e-23	4.32470958137916e-22	40.9867610874251
INA	1.55810924691253	2.17801690847773	10.232510539836	4.99227161412715e-23	4.48696939062137e-22	40.9488548880745
OSR2	-0.797739	1.68165143133908	-10.23	5.10651633902981e-23	4.58308928898201e-22	40.9264408893135
CYP4B1	1.75801157664967	3.15331744870182	10.2267199207682	5.25958864799576e-23	4.71709964744534e-22	40.8971829104652
NBL1	-0.769442	3.99548921025994	-10.1998	6.70118931976619e-23	6.00571970727939e-22	40.6572321439933
TREM1	-0.776943	0.958061303588095	-10.1948	7.01211722897148e-23	6.2754200945806e-22	40.6123059071828
CD44	-0.999894	3.48846516985798	-10.1699	8.76374551570807e-23	7.82072414322889e-22	40.3914343680121
MEG3	-0.611115	0.591526203628291	-10.1631	9.31192533951553e-23	8.30401523884637e-22	40.3313382655321
TMEM184A	0.870319725528749	2.50570335278179	10.1451344191232	1.09428635589291e-22	9.74458119474568e-22	40.1714833635186
SPINK1	2.49019317162206	3.70599759248796	10.1425005291993	1.12039729203077e-22	9.97002721384715e-22	40.148127400092
C10orf99	1.99244894901667	3.09422562881611	10.1281899862202	1.27344510470691e-22	1.13159071016985e-21	40.0213082927938
KRTCAP3	1.01403208649164	3.25617656693053	10.1276466664334	1.27964746404841e-22	1.13629798858499e-21	40.0164960695356
CYP1B1	-1.06706	1.31553039061176	-10.1243	1.31891415760151e-22	1.16951173466416e-21	39.9865611984156
AGR2	1.53097865793011	3.53223600960518	10.1162610157566	1.4167401394333e-22	1.25536973823038e-21	39.915697013467
SLC1A3	-0.931538	1.71924212199496	-10.1143	1.44145319558069e-22	1.27636715964112e-21	39.898569655891
HAS2	-0.900144	1.49682778881415	-10.1036	1.5869106961075e-22	1.40318666903702e-21	39.8033553759659
HOXB3	0.812667491307931	1.66957895008165	10.0893429722903	1.80153705792117e-22	1.59072428264826e-21	39.6777251957119
CRB3	0.745463457151761	2.91261409418305	10.0849249484221	1.8739201436553e-22	1.65347444298917e-21	39.6387126370361
C4A	-0.603901	0.700963768732353	-10.0788	1.9793241071799e-22	1.7443539510912e-21	39.5845178955603
SDC2	-0.758394	2.51540342924594	-10.0759	2.03078799931721e-22	1.78811880220385e-21	39.5590973551883
DES	-1.91096	2.62267212301751	-10.0629	2.28102752306633e-22	2.00283787270076e-21	39.4440192922863
EEF1A2	1.62361175254351	1.96659869187521	10.0374079014888	2.86024762880885e-22	2.50498935818865e-21	39.2199338844091
GJA4	-0.666186	2.1994764052063	-10.0302	3.04991545861661e-22	2.66862289187388e-21	39.1563534499376
OGN	-0.745206	0.448427229653501	-10.0291	3.07897627723808e-22	2.6921745220753e-21	39.1469625774308
FMO9P	1.63570705581293	1.70236187544902	10.0276746923073	3.1184857122204e-22	2.72482300644672e-21	39.1343364949812
RAB25	0.941406010184027	4.5493446868021	10.0145643232933	3.50321657624942e-22	3.05673296257037e-21	39.0191380199975
CPNE8	-0.789644	1.22214861795308	-10.0049	3.81782341401848e-22	3.32661976311006e-21	38.9339803690101
SCNN1B	1.48487752977476	2.66248118662801	9.98214441104872	4.6686821361187e-22	4.05674552948833e-21	38.7347581620005
CDH5	-0.597197	1.96962870674916	-9.98206	4.67199261572414e-22	4.05681461155133e-21	38.7340563011115
PSCA	2.21975974375374	4.66109819616583	9.97793718528223	4.84572433447458e-22	4.20476259458624e-21	38.6979043937062
CSF2	-0.831092	0.828793710751513	-9.97182	5.11519749908211e-22	4.43552622917645e-21	38.644318011378
SGPP1	-0.630271	2.21141792237857	-9.97134	5.136746857092e-22	4.45113827036903e-21	38.6401554705232
KANK2	-0.621512	2.51179273981471	-9.96704	5.33587031348927e-22	4.62049570042561e-21	38.6024983282562
CASQ2	-0.943738	0.700925433837255	-9.96297	5.53116255337055e-22	4.78630441213788e-21	38.5669069207055
REEP6	1.0799263092579	3.07412933712647	9.96068552235917	5.64401359319579e-22	4.88059467466711e-21	38.5469088662072
EPYC	-0.710621	0.471665614563585	-9.94729	6.35265352775692e-22	5.4820561989358e-21	38.4298009475056
ELOVL6	0.683805755816133	2.32996420804034	9.92571343572556	7.68399140004795e-22	6.59468188783336e-21	38.2414215735844
TRPS1	-0.615144	0.909216027381653	-9.91876	8.16944787425634e-22	7.00174658765615e-21	38.1807686459514
IKZF2	0.618093277325726	1.81114079859552	9.91473394925209	8.46416276851201e-22	7.24938797554139e-21	38.1456816960185
IGFBP6	-1.13171	2.85396156843235	-9.91417	8.50653077872253e-22	7.28070896098433e-21	38.1407383377863
AFAP1L2	-0.729245	2.09230047638291	-9.91345	8.56022928938419e-22	7.31669427893178e-21	38.134508241445
FGFR3	1.37038843487541	3.43021403644748	9.91268583781586	8.61815583984255e-22	7.35619066791727e-21	38.1278312851392
DEPDC7	-0.66437	0.968378500309944	-9.90063	9.58280884666577e-22	8.17403178524017e-21	38.0227899878724
UGT1A1	0.937414429030664	1.06947473718025	9.88944605442994	1.05725765088687e-21	8.99995055222752e-21	37.9254798379158
PLEKHA7	0.640905832320282	2.11149330394398	9.88667577335058	1.08330786616969e-21	9.21545634663054e-21	37.9013827300828
TLE2	0.988765988591448	2.68810479165672	9.88596355258104	1.0901074090811e-21	9.26702005986617e-21	37.8951883528546
DDX60	-0.850025	2.14165211118123	-9.88098	1.13890830892777e-21	9.66878480520427e-21	37.8518331779192
SOX18	-0.609369	2.06154143264412	-9.86983	1.25599944637693e-21	1.06340721838899e-20	37.755
SERPINB1	-0.840978	3.58817734755728	-9.86786	1.27785246972806e-21	1.08118029716345e-20	37.7378777400701
POPDC2	-0.592096	1.14051229425658	-9.8223	1.90445388144074e-21	1.60055709072088e-20	37.3428905644295
NCOA7	-0.670557	2.32489635641625	-9.80096	2.29482123288848e-21	1.9234830040152e-20	37.1583249457675
PTX3	-0.798395	0.986212395412045	-9.80028	2.30842483795301e-21	1.93359454738745e-20	37.1524746535655
REEP2	-0.633895	0.986163283103922	-9.79636	2.38877894602836e-21	1.99956722975547e-20	37.1186061861919
CYP26B1	-0.770393	0.876533344772549	-9.78384	2.66451281739202e-21	2.22296497908135e-20	37.0104815339472
PTPRR	1.05200982391617	1.27314361039188	9.78198285673978	2.70792279581166e-21	2.25768118354656e-20	36.9944859905657
DDX58	-0.67623	2.2908088684598	-9.78008	2.75314691956646e-21	2.29386282163746e-20	36.9780924809364
SLC7A4	0.975100700039462	1.3429135952321	9.77280081656275	2.93347458097868e-21	2.43925210852771e-20	36.9152983201898
CX3CL1	-0.968776	1.90069058314454	-9.76286	3.19855782791351e-21	2.6561568840795e-20	36.8296721107017
PRNP	-0.918008	4.04325477345322	-9.76077	3.25752759270931e-21	2.69977006297413e-20	36.8115910001463
PIK3C2B	0.666819717145006	2.47526891671485	9.74402504262235	3.76804573358917e-21	3.12081676985129e-20	36.667498874058
MYH11	-1.34663	1.97505334687171	-9.73782	3.9767013542966e-21	3.2914609231739e-20	36.6141576946323
DQX1	0.774544307797175	1.54279548703305	9.73347963810627	4.12956008841742e-21	3.41347968862207e-20	36.5768282808532
LYPD6	0.782131664626539	1.74563177491303	9.72819717111195	4.3233695535548e-21	3.57133079700224e-20	36.5314372905948
GSTO2	0.606289078073373	1.71920087312927	9.72503984762521	4.44348592899691e-21	3.6663451923881e-20	36.5043161688524
ADRA2A	-0.611219	0.940849447070728	-9.72502	4.44423174802062e-21	3.6663451923881e-20	36.5041500710415
ATF7IP2	0.754461032152272	1.81690465861849	9.71848377403345	4.70356930226091e-21	3.87519791070788e-20	36.4480216398554
IRF7	-0.742237	2.99340377813683	-9.71085	5.02561501167331e-21	4.13239175419582e-20	36.3824808997163
SLC22A3	-0.735736	0.905557720704622	-9.70114	5.46672670937852e-21	4.48628892568344e-20	36.299220956848
RGL3	0.964296900807684	1.93192539813417	9.67887461911667	6.62846121255867e-21	5.4254862441256e-20	36.1085322962726
CLCF1	-0.747948	2.12821264347703	-9.67261	6.99760745114314e-21	5.71645798025721e-20	36.0549018826227
EFEMP2	-0.70963	2.47353740348613	-9.65785	7.94867654941645e-21	6.48075212691383e-20	35.928796500796
PLXNB3	0.72816403035812	1.56396151397801	9.65549845669036	8.11195915167043e-21	6.60958852098468e-20	35.9086753853713
EPB41L3	-0.764016	1.02249182310182	-9.65356	8.24906246595687e-21	6.71694087694906e-20	35.8920907596055
SH2D4A	0.678782770531974	2.63976104586429	9.6527950151302	8.3034672318284e-21	6.75685901249757e-20	35.8855860053635
CAPN5	0.992867341774744	2.60915433741751	9.65019048554286	8.4922040241821e-21	6.90149603415084e-20	35.863346110499
LTBP1	-0.622044	2.83272101203936	-9.64418	8.94421744404903e-21	7.25944371218356e-20	35.812031309541
MSX2	0.964002640654067	2.7295395272395	9.64368110750264	8.98269912240257e-21	7.28596706594875e-20	35.8077831824258
CUEDC1	-0.609552	2.38909224468305	-9.64281	9.05035365061254e-21	7.33610332066436e-20	35.800358507135
EDIL3	-0.623443	1.54305798619888	-9.63539	9.64840321124166e-21	7.81582907873228e-20	35.7370420423166
GIMAP2	-0.60119	1.73240999675966	-9.63231	9.90776230501817e-21	8.01558398851857e-20	35.710794867814
IGFBP5	-1.36559	3.26352513965098	-9.62583	1.04765416681618e-20	8.46482993471301e-20	35.6555622432758
TMEM97	0.914510328791911	3.66658152458501	9.61772993954916	1.12332760680157e-20	9.06582186812918e-20	35.5865554804945
MAOA	1.06791208240802	3.18856586321289	9.61268745537588	1.17314243057684e-20	9.46048577926966e-20	35.5436227664247
CCL22	-0.804754	1.40265175378081	-9.61001	1.20047390775894e-20	9.6746793233769e-20	35.5208355824217
SLC9A2	0.962681861416814	1.34493271956989	9.60063209044072	1.3012863370471e-20	1.04804049056853e-19	35.4410513606987
GDPD2	1.00075257506911	1.1842936128395	9.58969839708231	1.42945102359557e-20	1.14905166787874e-19	35.3481094201186
FBP1	1.10599652164703	3.02268769935336	9.58903464810077	1.43762220653783e-20	1.15488064141324e-19	35.3424698486746
ITGB5	-0.639783	3.34786371186162	-9.57657	1.59999458558648e-20	1.28285645061455e-19	35.2365966417986
TSPAN18	-0.688492	1.37250443040112	-9.57584	1.60997325345649e-20	1.29003345056795e-19	35.2304454401792
ZNF439	0.663771329938222	1.49478471470084	9.57381856538358	1.63816919590184e-20	1.3117890576367e-19	35.2132684183701
IL1RAP	-0.65441	1.4342955041612	-9.57085	1.68041898586989e-20	1.3447635937911e-19	35.1880755414021
PLCD3	0.842628889636048	2.91713547428179	9.56022598872803	1.84062043545229e-20	1.47109040022526e-19	35.0979864240672
GCLC	0.716080428756527	2.57114647137381	9.55693515138039	1.89325000910268e-20	1.51219129225784e-19	35.0700950594147
ADAMTS4	-0.668965	1.55495347594384	-9.546	2.07906366838328e-20	1.65639107996322e-19	34.9774728880818
TESC	1.40898532325447	2.06726595305294	9.53425426213098	2.2988308385002e-20	1.82338092281797e-19	34.8780661156121
TM4SF1	-1.09537	3.60154480541933	-9.53308	2.32201100395489e-20	1.83944291265978e-19	34.8681407550135
ST3GAL4	0.832368964617292	2.92173916514174	9.52394260541576	2.5106309369351e-20	1.98385664217477e-19	34.790878736582
IL20RA	0.789636693799173	2.17689851705546	9.5181895196273	2.63708539194511e-20	2.08115928229181e-19	34.7423
SLC1A4	-0.608596	2.02998869510406	-9.51173	2.78651818242886e-20	2.19495121070118e-19	34.6877416220603
NR4A3	-0.673411	1.05761399329034	-9.5072	2.89636442442195e-20	2.28004712934433e-19	34.6494948171994
IFI16	-0.984081	3.28098576298389	-9.49678	3.16572361605214e-20	2.48585526723894e-19	34.5615291664699
HBEGF	-0.763438	2.57811621452339	-9.48634	3.4601524875757e-20	2.71365862798254e-19	34.4735599290053
PAN2	0.599889772403803	1.96138200545238	9.48561794581066	3.48149886226197e-20	2.72699312005997e-19	34.4674762671325
PLEKHG6	0.793961783974054	2.69415	9.48144621314819	3.6074091213454e-20	2.82385467129756e-19	34.4323341839284
FCGR3B	-0.671898	0.655089181103361	-9.48056	3.6348741206041e-20	2.84358127466075e-19	34.4248317217481
IFI27	-1.37621	3.88889911196681	-9.46827	4.03547164309635e-20	3.14521303232264e-19	34.3214175547531
CCDC3	-0.628295	1.91750213907031	-9.4673	4.0687846807326e-20	3.1692097054143e-19	34.3132857191016
ETV5	-0.610104	1.63049836101415	-9.46358	4.19984701292287e-20	3.26926714781522e-19	34.281926628459
PLA2G2F	1.39038235059872	2.23943482198641	9.46077152608308	4.30115343790166e-20	3.34398034466212e-19	34.2583507851694
ILDR1	0.68497321934727	1.93409208661793	9.45811419069712	4.39940760808651e-20	3.41825259450088e-19	34.2360099546508
PODXL	-0.598928	2.54244502033151	-9.45751	4.42218372057938e-20	3.43382429162614e-19	34.2309024451053
PLCE1	0.679335475651672	1.43702516483529	9.45603684368306	4.47776245999334e-20	3.47054231158496e-19	34.2185486179183
ATOH8	0.865538858301107	0.917569503372941	9.45223125949973	4.62490681850622e-20	3.58237692863443e-19	34.1865681565406
SLC24A3	-0.737606	1.28463744702283	-9.43616	5.30110912139964e-20	4.09604468481809e-19	34.0515981141967
BTN3A2	-0.597239	2.38818288415266	-9.43533	5.33838707809947e-20	4.1197780056925e-19	34.0446672529887
ENTPD3	1.04639627967055	2.23874510442955	9.43151055003395	5.5142146490991e-20	4.25285498366636e-19	34.0126161288697
LAMB2	-0.621854	3.28220961597647	-9.42996	5.58732737141641e-20	4.30395598009229e-19	33.9995884966588
PAPLN	-0.620521	1.18505944579104	-9.41209	6.50061203100989e-20	4.99826605397184e-19	33.8498537861241
GALNT6	-0.687384	1.87260709023992	-9.3924	7.6792744483108e-20	5.8829145804143e-19	33.6850596024955
KIF5C	0.679267672593308	0.513809419145798	9.38248255194311	8.35034582893778e-20	6.38531925871758e-19	33.6022068520366
VAMP5	-0.73838	3.71676887156807	-9.38098	8.45679754200503e-20	6.46278453666556e-19	33.5896792915012
TNFRSF12A	-0.83743	3.78827357060896	-9.379	8.59961410561315e-20	6.56792911861793e-19	33.5731177290302
CD200	-0.608899	1.65715125027423	-9.34611	1.13484367648964e-19	8.62014349788498e-19	33.2988333135053
IDH1	0.736448845169495	4.14016537651064	9.34026901203224	1.19207725452724e-19	9.04940871090934e-19	33.2501790550211
IL1B	-1.12835	1.93651467965714	-9.32374	1.36988594348816e-19	1.03803789417244e-18	33.1127015200068
GPD1L	0.772140328068557	2.83503421385784	9.32155466032641	1.3953167881458e-19	1.05667054233767e-18	33.0945133245924
S100A9	-1.76749	5.84974349741695	-9.30736	1.57208943632656e-19	1.18696061109539e-18	32.9765660351352
ELOVL5	-0.639332	3.18479288944594	-9.29993	1.67315958366749e-19	1.26251152238756e-18	32.9149576411777
CLEC2B	-0.898229	2.19978061072423	-9.28401	1.91219384854075e-19	1.43855637880633e-18	32.7829236689957
PLCD1	0.749430271753282	2.79869004578613	9.28195328544954	1.9453707421831e-19	1.4626392238833e-18	32.7659163068941
GPRC5C	0.891075037436203	2.60429474655756	9.27889912692696	1.99578600149666e-19	1.49964626180683e-18	32.7406196492379
SELP	-0.695356	1.07105451886695	-9.2687	2.17375455917759e-19	1.62947237283784e-18	32.6561669624358
RHPN1	0.716569380103876	2.49875943628081	9.26765667613008	2.19276469328685e-19	1.64274185494688e-18	32.6475581887335
SPIRE2	0.805678440067374	1.82872862235672	9.26372536882965	2.2660918529915e-19	1.6936338872715e-18	32.6150369753391
CHMP4C	0.607875449074786	2.95847540191765	9.26268072384129	2.28598161880313e-19	1.70748276060037e-18	32.6063971121722
RCAN2	-0.684534	1.53326844872465	-9.2611	2.31631273633691e-19	1.72910955513949e-18	32.5933653642832
NES	-0.689101	2.32793487205518	-9.26041	2.32983679784685e-19	1.73817176671213e-18	32.5876096876417
SGCA	-0.694585	0.827820348212045	-9.26027	2.33262551587909e-19	1.73921888226709e-18	32.5864269998832
CCDC8	-0.749215	1.3226462511881	-9.25588	2.41971989042854e-19	1.80094860368825e-18	32.5501852457064
CMTM3	-0.601694	3.10565416101176	-9.25349	2.46859836314264e-19	1.83623939855563e-18	32.5304133799928
HSD17B2	1.14988047828047	1.54015354401078	9.25327354536618	2.47305939038273e-19	1.83846854385113e-18	32.5286283890248
GPX2	1.80926103859147	4.17128909342283	9.25278850416714	2.48310586491029e-19	1.84484480708956e-18	32.5246202586484
ARL14	1.17478410375072	1.88742693977717	9.25209760525649	2.4974860024537e-19	1.85443135699637e-18	32.5189113114236
MGLL	-0.633691	1.68701471065686	-9.23948	2.77505027617783e-19	2.05687905948576e-18	32.4147247742184
HLA-G	-0.720472	1.58171314938627	-9.21279	3.4668084623814e-19	2.56205103317604e-18	32.1946989071104
SPAG4	0.682194437158221	2.60774253055714	9.19404975959893	4.05222409279775e-19	2.98589939607797e-18	32.0404562358064
TSPAN12	0.855228858918572	2.18255431656008	9.18773277426098	4.27076848045334e-19	3.14324554751302e-18	31.988532095091
KDELR3	-0.743606	2.84383708450126	-9.175	4.7472398243581e-19	3.48575106635324e-18	31.8839806184695
STC1	-0.768151	2.25957126817661	-9.1657	5.1284145515259e-19	3.75684790600695e-18	31.8076389048273
TFPI2	-1.13212	1.7244371339605	-9.15743	5.49271570893706e-19	4.02137250387252e-18	31.7398062396705
ANXA2	-0.639603	4.43405257969524	-9.1529	5.70273947681095e-19	4.17270378035188e-18	31.7027168588173
DGAT2	0.744572630303021	2.11240707693992	9.14941852650943	5.86965778399885e-19	4.28734282349561e-18	31.6742015235799
CNGA1	0.970747934043332	1.64694662600826	9.14868597431817	5.90539575700347e-19	4.31093890261254e-18	31.6682017638049
TOB1	0.67914391663644	3.92751511369412	9.14672516846676	6.00211810357615e-19	4.37900028521221e-18	31.6521442108595
ELN	-0.855638	1.83834522210574	-9.14149	6.26827229932059e-19	4.56787156066566e-18	31.6092594154182
SLC46A3	-0.611116	1.68248108009804	-9.13637	6.53941336627603e-19	4.76269572082145e-18	31.5674
OAT	-0.918745	2.7347585331479	-9.10003	8.83072477110951e-19	6.40916648705497e-18	31.2705200592998
DCBLD2	-0.836129	1.84625536561134	-9.08937	9.64175709425185e-19	6.98165525233139e-18	31.1836840443789
DHRS9	-0.998625	1.00263706730826	-9.08505	9.99194685561243e-19	7.23105963798672e-18	31.1484269188744
CXCL6	-1.10399	1.22969623951247	-9.0797	1.04420838525322e-18	7.5481177232236e-18	31.1048802079206
SORBS1	-0.767942	1.41011043491345	-9.04061	1.44016640736856e-18	1.03556425595902e-17	30.7871775676748
PCOLCE2	-0.749998	0.734444032734734	-9.01987	1.70727570791866e-18	1.22424636142928e-17	30.6190592957731
PPP1R9A	0.642391332163475	0.920266989106583	9.01400054242983	1.79133096773486e-18	1.282323354098e-17	30.5715721003999
HERC6	-0.756913	2.01271729651793	-8.99501	2.09251028256471e-18	1.49112140226348e-17	30.4180234691642
SLC45A3	0.665111721096562	2.0896135918014	8.98167239206148	2.33361828772539e-18	1.65916824579162e-17	30.310275453276
SELE	-0.754969	1.0465023773944	-8.96967	2.5738936478185e-18	1.82586489502876e-17	30.2134537544167
KIF26B	-0.593857	1.28612357527843	-8.96721	2.62617800119419e-18	1.86190237058127e-17	30.1935861084271
HOXB5	0.981927770395516	1.67031362566555	8.95785580752272	2.83426151296427e-18	2.00377182189073e-17	30.1182534703551
SEMA3F	0.639775914465973	3.74227937839356	8.95567246703522	2.88515644724457e-18	2.03860575979757e-17	30.1006705717379
LEAP2	1.06665580209704	1.16745196042003	8.94047872699232	3.2652594921194e-18	2.30199877501691e-17	29.9784069635491
ATP1A4	0.829051999926826	1.00813221594944	8.93107643473434	3.52487038766819e-18	2.47945504692223e-17	29.9028300361289
S100P	1.39898875295584	6.16687078407549	8.89283944987713	4.8082145837848e-18	3.35959612209248e-17	29.5961311043016
CLCA4	1.63850810491417	1.79486016697017	8.8620303202252	6.17025899856375e-18	4.27559448046172e-17	29.3498
CDC42EP1	-0.607591	3.56478514456975	-8.85782	6.38365813829926e-18	4.41615490823612e-17	29.3161961006539
CSF3	-0.820609	0.855246794221288	-8.84837	6.89034194438473e-18	4.7614272676772e-17	29.2407591409828
CYGB	-0.605987	2.07807678187017	-8.84786	6.91874431323948e-18	4.77842429026595e-17	29.2366963699284
TRIM2	0.592552169815671	1.47760494237297	8.84241417915287	7.22966010700361e-18	4.99041299084867e-17	29.1932819610088
SNCG	1.30000113668956	4.92275985577409	8.83493851200958	7.67912375288733e-18	5.29193621521698e-17	29.1337150478514
TFPI	-0.683366	1.55480348527332	-8.83083	7.93779336663725e-18	5.46419591620051e-17	29.1009957344628
C1orf116	0.848416569340402	2.84078409326303	8.83009344814134	7.98507378531634e-18	5.49373076429764e-17	29.0951306693715
ALDH5A1	0.641224103835168	2.31554391427983	8.82713427383915	8.1778342523697e-18	5.62019085236749e-17	29.0715732119911
SLC6A8	0.906378320432118	3.33916245649804	8.82386363526746	8.396240856541e-18	5.76083061173381e-17	29.0455436230915
MFAP2	-0.782363	2.67312348551779	-8.81867	8.75482917304422e-18	6.0035846584786e-17	29.0042418259167
CAB39L	0.751934830375692	2.53921895258389	8.80773445818594	9.56060584786571e-18	6.54898892666677e-17	28.9172919146409
TNFRSF11B	-0.791954	1.13915677208529	-8.80523	9.75538313648843e-18	6.67876721165478e-17	28.897375120782
FAM3D	1.14391998835226	1.30779240299314	8.80407310841029	9.8463941281221e-18	6.7374018895205e-17	28.8882048386401
RND3	-0.671585	3.23322497962591	-8.79378	1.06962967897458e-17	7.31097999412347e-17	28.8064460878189
MMP7	-1.45702	2.36274209934734	-8.79192	1.08566632069076e-17	7.41252111070863e-17	28.7917506766663
SDC1	0.704923731118168	5.63007264676947	8.78885479126949	1.11276013707262e-17	7.58101805810299e-17	28.7674093336372
PLS3	-0.608988	3.9727656605958	-8.76594	1.33742993703674e-17	9.0968419769411e-17	28.5858095138335
NT5E	-0.938884	1.97534435315406	-8.75878	1.41641256459526e-17	9.61842950841431e-17	28.5291539577499
MX1	-0.861835	2.84706769667563	-8.75429	1.46827431918484e-17	9.96521748739723e-17	28.4936465272584
S100A5	0.662829569219406	1.32994849078571	8.74866077071102	1.53591132650323e-17	1.04017813460488e-16	28.4491783975843
LIF	-0.705377	1.9007082213923	-8.74465	1.58598523594983e-17	1.07351108477553e-16	28.4175015251727
VPREB3	-0.706071	0.922893660298179	-8.73001	1.78292866370027e-17	1.20357270437745e-16	28.3019307943418
NAMPT	-0.610454	3.02635356978277	-8.71678	1.98159686615123e-17	1.33553034092297e-16	28.1976256474867
GRHL1	0.701116998921863	2.41415740541667	8.70754567813339	2.13313626276453e-17	1.4368915727077e-16	28.124872690174
DENND2D	0.607124480214845	2.7642805188909	8.70725589815996	2.1380711228794e-17	1.43944348626669e-16	28.1225913561213
TNFRSF19	-0.790739	1.11943547247269	-8.70295	2.21272589435378e-17	1.48890601980204e-16	28.0887074807429
EMX2	0.955794292238755	1.08136128054062	8.69555955491097	2.34696381423688e-17	1.57585441986943e-16	28.0305614601965
ELMO3	0.649907970932358	3.25363577838599	8.69297062710763	2.3958609799457e-17	1.60782632090851e-16	28.0102046165558
ALDOC	0.722881803346885	2.48874483544272	8.68346610849069	2.5841650593306e-17	1.72957230730037e-16	27.9355122443175
TMEM45B	1.01200439688711	2.61599244723669	8.67167242694133	2.83826979720171e-17	1.89459412938143e-16	27.8429221409051
ANXA3	-0.937559	1.96366145217731	-8.66361	3.02611866899822e-17	2.01784099882855e-16	27.7796590870721
BTG2	0.800081911753058	4.38132076334286	8.6498788583177	3.37450968574942e-17	2.24063160308142e-16	27.6720928489349
TEAD2	-0.907737	2.31349284918389	-8.62476	4.11752412852895e-17	2.71389149384826e-16	27.475663903912
ABAT	0.686959089943987	1.60236985044412	8.62345699861296	4.1603455876043e-17	2.73923960136128e-16	27.4654519641826
PI3	-2.01782	2.90445558922983	-8.59191	5.33842577622171e-17	3.48204021019428e-16	27.219364206836
ARHGEF19	0.600810211246152	2.76194700573894	8.57125847612051	6.28207489113377e-17	4.08269836092524e-16	27.0587252674309
FZD2	-0.638451	1.88719597077563	-8.57006	6.34169870712987e-17	4.1150578277376e-16	27.0494028693948
CDH26	0.836749237240118	1.41092703981415	8.54193119076623	7.9119228140138e-17	5.11808876109002e-16	26.8310908531748
OAS2	-0.772342	2.97983412714608	-8.54095	7.97330289158578e-17	5.15513857398306e-16	26.8234649280047
ELF5	0.834248432939047	1.40440098368178	8.53774831122784	8.17613852484174e-17	5.28356126185862e-16	26.7986756874879
B3GALNT1	0.611799019343832	1.91528503112619	8.53150550035442	8.58676970228435e-17	5.53751825279313e-16	26.750321178065
ENPP2	-0.730729	1.59301994353039	-8.53045	8.65815561383047e-17	5.58068798189196e-16	26.7421516590552
RARB	-0.597665	1.27212117959174	-8.52688	8.90385697953934e-17	5.73317067872287e-16	26.7145394313475
CGN	0.892718748550887	2.75887411021891	8.51659049290274	9.65216849351006e-17	6.19594210657016e-16	26.6349117823777
ELF3	0.938630422630101	3.73752316777101	8.50019658478116	1.09742673278921e-16	7.01950588736697e-16	26.5082490023685
EPDR1	-0.846458	1.5112968355105	-8.48938	1.19431732539504e-16	7.62371547415357e-16	26.424771369595
TNFSF10	-0.888265	3.63056310150028	-8.48334	1.25205349645166e-16	7.9800932494655e-16	26.3781922853505
TBX1	0.959177022848043	1.97567319640588	8.47576465173284	1.328321963721e-16	8.45761185419922e-16	26.3198525738697
MS4A1	-0.662841	0.561770654020308	-8.47172	1.37094609744177e-16	8.71574643011587e-16	26.2886914126867
PLAC8	-0.825454	1.29174881123473	-8.45015	1.62191447121357e-16	1.02593239801298e-15	26.1228455605787
SERPINE1	-0.956283	4.01888791965882	-8.40553	2.29418484005644e-16	1.44173097356099e-15	25.780772506942
PRR15	0.88874462290136	2.54717069347031	8.39934538617889	2.40695035721411e-16	1.51108343425902e-15	25.7334432638187
DUSP1	-0.825695	4.31591654860798	-8.3955	2.47970895324254e-16	1.5552060747709e-15	25.7040687815473
CDH2	-0.626268	0.529597990485154	-8.39427	2.50356017649351e-16	1.56938100729169e-15	25.6946268235513
LRRC15	-0.854315	1.1455301457944	-8.39281	2.5320074964775e-16	1.58563023071179e-15	25.6834823862337
PPP1R3C	1.06113823938256	2.26673548497591	8.37755080482558	2.8494078634477e-16	1.77730576917284e-15	25.5669988596141
STRA6	-0.621751	1.18873102230084	-8.37579	2.88852138610776e-16	1.80080806971048e-15	25.5535521474474
CYP4F8	1.26754134642626	1.31067387001036	8.37217369612918	2.97038446797583e-16	1.85000731051114e-15	25.5259886830676
OR7E91P	0.80674960909557	1.62036841266218	8.36964953368336	3.02891042124668e-16	1.88272273510759e-15	25.5067448388004
RASD2	-0.613795	1.24896162638866	-8.36856	3.05458426778221e-16	1.89774171530299e-15	25.4984201562582
GMFG	-0.718901	2.80449033249888	-8.36465	3.14831478714668e-16	1.95307512190779e-15	25.4686114425365
ACTC1	-1.14636	1.06082705922983	-8.35193	3.47314644540341e-16	2.1513974725449e-15	25.3717690022945
EPHB6	1.00125853608347	2.77412034098179	8.35146284498576	3.48562097805151e-16	2.15806000988239e-15	25.368233136139
TNFSF9	-0.650604	1.15521237647123	-8.34829	3.57195910657664e-16	2.2104247679732e-15	25.3441024669198
CES1	-1.13424	1.4621708833573	-8.34735	3.59790243515302e-16	2.22538241260006e-15	25.3369654804462
MYLIP	0.604603326554106	2.92843930932731	8.3248192601362	4.28001785709341e-16	2.63948448986566e-15	25.1657602731668
SERINC2	0.740419140386684	4.9538511941528	8.32391197654414	4.31000626766409e-16	2.65667347554199e-15	25.1588749172394
TMPRSS2	1.20752948010856	2.36162675965364	8.32059855291482	4.42129792839931e-16	2.72126552887165e-15	25.1337346635494
LPL	-0.612286	1.06681428098782	-8.317	4.54551667407237e-16	2.79361269503929e-15	25.1064112755739
FCRLB	0.991129464342772	2.0123374875112	8.31177377040787	4.73173979891758e-16	2.90238030851046e-15	25.0668177613933
TMEM30B	0.633176879235337	2.96664927664748	8.30340543103604	5.04596896587183e-16	3.08714319173297e-15	25.0034160258521
RNF144B	-0.625969	2.18669377857045	-8.29772	5.27116356307394e-16	3.22066811182269e-15	24.9603633381323
SGCE	-0.623779	0.837148436758403	-8.29104	5.54823591595315e-16	3.3800897700489e-15	24.9098496995921
GABRP	-1.03899	0.853577798839636	-8.28496	5.81303022199548e-16	3.5379741864942e-15	24.863879621433
RBPMS2	-0.748435	1.52634758758571	-8.23264	8.67332777290224e-16	5.24072682947837e-15	24.4693616961933
GATA2	0.875715769697453	2.4865	8.21764406997628	9.72346068228947e-16	5.86115085582461e-15	24.3566939057881
GOLGA8A	0.650405555597504	2.22011696505014	8.20011394224501	1.11111789332772e-15	6.67202117102958e-15	24.2251833997019
CPA4	-0.882758	1.01788724957297	-8.19094	1.19133761268882e-15	7.1503035683178e-15	24.1564689610416
CTSE	1.36994159402949	1.6363009197612	8.17515815776321	1.34298517317577e-15	8.04125981611586e-15	24.0383671025931
CASQ1	0.905969781971669	1.40990251227029	8.16169802896658	1.48724658980295e-15	8.87541263382408e-15	23.9378019781742
LRRC17	-0.611847	0.895296022091877	-8.14227	1.72286513102832e-15	1.0242563724049e-14	23.7928615708364
ANXA10	1.70331762125827	1.61671211951317	8.14040087706141	1.74733101896506e-15	1.0383099041233e-14	23.7789647063694
SAMD9	-0.817276	2.11481657350826	-8.12515	1.96065197939329e-15	1.16177188547721e-14	23.6654464875226
SIGLEC15	0.665045732676929	1.27061051467703	8.11747440709892	2.07758124421258e-15	1.22873811127334e-14	23.6083609490465
FOXD1	-0.601008	0.590629181427591	-8.11285	2.15123250044173e-15	1.27110001296689e-14	23.5740313140911
VEGFA	0.599349228265871	3.08970768040448	8.10448315207872	2.29131434345833e-15	1.35196160227739e-14	23.5118660540231
SAA2	-0.753889	0.660510806131092	-8.10315	2.31437427088483e-15	1.36428560306244e-14	23.5019984063302
CROT	0.64330070655096	2.82747732236274	8.08860270414951	2.58222864257228e-15	1.51610460277836e-14	23.3940857747899
GNG4	-0.745289	0.891053921211345	-8.08857	2.58278730912942e-15	1.51610460277836e-14	23.3938726152906
CMPK2	-0.58784	1.92820767420812	-8.07801	2.79624040733915e-15	1.6383385233108e-14	23.3156301609731
CEBPA	0.733579934248351	2.45078814856106	8.06453663894794	3.09389643206349e-15	1.8026433225517e-14	23.2159619137174
DUOX1	0.661515673578208	2.18853245248305	8.06080867854669	3.18163761255683e-15	1.85204644706832e-14	23.1884091347368
GPR27	0.655130662859432	1.37347816364916	8.05349537095873	3.3609562198506e-15	1.95280732514781e-14	23.1343884517534
FMO3	-0.608389	0.607180321614566	-8.02816	4.06274887159817e-15	2.3486130217213e-14	22.9475622797204
CNTN3	0.631299840577805	0.707105938946919	8.00595811152813	4.79534290016781e-15	2.76194153461042e-14	22.784245629771
PTHLH	-1.03864	1.5137458021388	-7.99897	5.05192533682371e-15	2.90439443814828e-14	22.7329003029856
OASL	-0.706932	2.17021867482353	-7.99673	5.13673910887266e-15	2.95180303208262e-14	22.7165003197102
PPP1R14A	-0.625851	2.02978979810672	-7.99349	5.26240218731251e-15	3.02124928504325e-14	22.6926929547346
CAPN13	0.803019745868768	1.12899518282997	7.97931879470653	5.84786146544036e-15	3.34361332240752e-14	22.5887868336521
KLHDC7B	-1.09064	2.47487576256064	-7.9701	6.26277263854152e-15	3.57921589665577e-14	22.5212709107444
CNTN1	-0.710334	0.872762861058403	-7.96402	6.55208651232201e-15	3.73775548608428e-14	22.4767908758879
ISG15	-0.771753	4.99855394902353	-7.95995	6.75334859567546e-15	3.8455802706259e-14	22.4469924119634
LTF	-0.975018	1.10887745988389	-7.94662	7.45526149322745e-15	4.239504678848e-14	22.3496057763528
KLF5	0.710901359538369	4.40110196074482	7.94213502330877	7.70721513002758e-15	4.37881417070707e-14	22.3168724317217
CDKN3	-0.595877	2.51036917226905	-7.91883	9.1584096812611e-15	5.17287413215989e-14	22.1469791616396
CKMT1B	0.654688319150387	1.65460763104174	7.9148281760712	9.43324093012702e-15	5.32331564578314e-14	22.1178628992589
ERN2	0.974854113950744	1.14038510974048	7.90766512731363	9.94585815239407e-15	5.59248521994894e-14	22.065754495352
CHRDL1	-0.596796	0.669731007644818	-7.89194	1.11692462601953e-14	6.27476760818846e-14	21.9515229514594
SOX9	-0.909916	2.31063650943431	-7.8864	1.16347910051914e-14	6.52462866731504e-14	21.9113141484965
SPINK4	1.01855364922746	0.902771266968067	7.88447204288305	1.18015052699751e-14	6.61221330521229e-14	21.8973055029809
BNIPL	0.768293224465962	1.73145892098445	7.87392269550714	1.2754750033488e-14	7.12722035694148e-14	21.8208241700105
AIM2	-1.09299	2.1428759994591	-7.87309	1.28327367924988e-14	7.16549739810594e-14	21.8148223886591
WNT7B	0.680601225065577	2.94477688036737	7.87216875718519	1.29204345392584e-14	7.20697361505677e-14	21.808116697492
GPR160	0.778006277389573	2.22431561625714	7.86921	1.32048351139817e-14	7.35907277812489e-14	21.7866795093994
PTPRM	0.626157108837424	2.32171084708137	7.86445118671331	1.36750399675769e-14	7.61435928305524e-14	21.7522303347078
IGF2BP3	-0.678255	0.660883738513165	-7.86355	1.37660320704256e-14	7.65823210794257e-14	21.7457009202383
KRT81	-0.968557	0.967280451662745	-7.86258	1.38640048170099e-14	7.70931995050384e-14	21.7387186906461
MUC16	-0.595838	0.348048931112045	-7.85312	1.4862157762128e-14	8.24610043576137e-14	21.6702717127437
FXYD5	-0.625966	3.96954465812661	-7.84097	1.6247978256002e-14	8.99513293573021e-14	21.5825040159075
KRT7	1.29334191831693	5.19513787485938	7.83437132147124	1.70538539038918e-14	9.43711721539294e-14	21.5348487026212
BNC1	-0.846642	0.73430716042535	-7.81681	1.9393628881041e-14	1.07035782079275e-13	21.4082845292989
IL13RA2	-0.793165	0.910681376405322	-7.81411	1.97815193030399e-14	1.09080701084308e-13	21.3887904695067
VSNL1	-0.81308	1.00572926647325	-7.80864	2.05874630060361e-14	1.13425267882312e-13	21.3494809728436
EDN1	-0.710161	1.96878009247521	-7.7989	2.21059626642674e-14	1.21631230154488e-13	21.2794311456236
AZGP1	0.816558457983909	1.11088499467493	7.77430874418308	2.64488748445932e-14	1.44576435589339e-13	21.1028875501844
UST	0.60182911237137	1.70412951396134	7.77290159029231	2.67213221618369e-14	1.46002141455189e-13	21.0928011235679
EFHD1	-0.712069	1.35864992552605	-7.77068	2.71567272117925e-14	1.48316601509903e-13	21.0768934290657
TNFRSF21	0.637324986602279	4.63138819989692	7.76173955422237	2.89827472482105e-14	1.58151835918527e-13	21.0128466738671
RHBG	0.810030685434952	1.38123317326877	7.75443110441661	3.05645607282569e-14	1.66421779923675e-13	20.9605482988427
BMP3	0.988828374369805	1.71553332880658	7.75114488213961	3.13032633937558e-14	1.70148820420778e-13	20.9370460569623
MYO10	-0.593195	2.04839231520406	-7.73121	3.61779375191904e-14	1.95713133774646e-13	20.7946218353743
HOXB6	0.609307044235073	1.26046593694216	7.72682760124245	3.73443302040533e-14	2.01849078795563e-13	20.7633966262318
MGST1	0.619886125664541	3.56311802004804	7.70409354487425	4.40243239702313e-14	2.36630741339993e-13	20.6014704582683
EFS	0.593502074825381	2.86369385660168	7.68386610521836	5.09490786661225e-14	2.72800269395238e-13	20.4577376223501
PLS1	0.635319914434209	2.18732838065882	7.67832671559436	5.30257668364526e-14	2.83436155129203e-13	20.4184314798234
ACSL5	0.70533251617328	3.28113343633824	7.66223732190678	5.95421668823952e-14	3.17187716323867e-13	20.3044013797376
MYO5B	0.609012158974974	1.93399308845882	7.66102423403056	6.00643021792772e-14	3.19833493707805e-13	20.2958121047138
NR2F1	-0.613762	1.64024466545112	-7.64592	6.69559161172179e-14	3.55174686424921e-13	20.1889593574679
PDZK1IP1	-1.15726	2.41023728415555	-7.63746	7.11519047900542e-14	3.76478430907678e-13	20.1291678249032
TMEM163	0.720967914328347	1.17827451686078	7.62877814017721	7.57232944823237e-14	3.99992295128337e-13	20.0679166041654
CLDN23	0.722768296258618	2.51844543934034	7.62103986925732	8.00428470770383e-14	4.21921909277621e-13	20.0133487280402
SPOCD1	0.925148443264766	1.68636821339118	7.61996015235917	8.06645332333649e-14	4.2502051165679e-13	20.005738641161
HMGA2	-0.626413	0.593048538841737	-7.61731	8.22089670074947e-14	4.32976421873365e-13	19.9870842704237
RBP7	-0.604107	1.71850542653151	-7.6154	8.33453561218523e-14	4.38593584017594e-13	19.9735810305346
EGR1	-0.759776	3.91847202021793	-7.6131	8.47265703833524e-14	4.45302142207356e-13	19.957414512666
IL33	-0.887674	1.56968042830924	-7.61286	8.48702022744596e-14	4.45870401572433e-13	19.9557485243419
CAP2	-0.590535	1.50543018757689	-7.591	9.92336953362679e-14	5.18293793112388e-13	19.8019687600761
TBX2	0.940350349877835	2.82607503224832	7.55013156844228	1.32788986949095e-13	6.88113297619825e-13	19.5155195157502
MMP1	-1.23602	2.89289505361807	-7.54916	1.33713580947331e-13	6.92618697349295e-13	19.5086965291187
LY6E	-0.832485	4.67692382028754	-7.54573	1.37011705727886e-13	7.08825289295151e-13	19.4847369717964
WSCD2	0.594433156427401	0.869831466995518	7.52362619012934	1.60289429508669e-13	8.25849026225216e-13	19.3304500246312
CFD	-0.783736	2.67241146262381	-7.52125	1.63013914986159e-13	8.38853572363201e-13	19.3138786995307
TGFBR3	0.639625632534919	1.92459949527969	7.51612280694477	1.69045077449135e-13	8.69176901085722e-13	19.2781597067868
PRTFDC1	-0.626188	1.60516178856863	-7.5048	1.83159718550046e-13	9.3944175903365e-13	19.1993177293021
SLC27A2	0.684352816369506	1.95246675861064	7.49147722281882	2.01249935995562e-13	1.0284469663656e-12	19.106720592967
AGT	-0.647643	1.21983948065336	-7.48847	2.05572658726457e-13	1.04968292109369e-12	19.0858285732971
KRT14	-1.71959	3.10967761573081	-7.48222	2.14839977614739e-13	1.09522158300067e-12	19.0424823033699
SCD5	-0.611065	1.69931234693291	-7.47805	2.21266967877953e-13	1.12707020230247e-12	19.013506248951
CDCA5	-0.598763	2.81655164339062	-7.47304	2.29224140946803e-13	1.16618246099192e-12	18.9787764547458
BMP7	0.997481343179283	1.5678484257528	7.45736489906043	2.55989298695813e-13	1.29866732704025e-12	18.8702232001129
PTPN13	0.629390091100043	2.54749646564496	7.44920567440111	2.71116144559673e-13	1.37374265984312e-12	18.8137929230362
METTL7A	0.764237707316204	3.43705898279636	7.41451306173784	3.45876214222535e-13	1.74130783712035e-12	18.5744449204626
RAB7B	-0.622013	1.53506642022969	-7.40849	3.60773246480287e-13	1.81412450252562e-12	18.5330047544117
SLC44A4	1.06980291054238	2.55649722438417	7.40627623029202	3.66414023407242e-13	1.84101419683927e-12	18.5177587948498
LIPG	-0.709287	1.34391380555126	-7.39668	3.91853811861368e-13	1.96255144065869e-12	18.4517964990812
EHF	0.759115736992528	3.66782902091625	7.38614610111067	4.21792629974539e-13	2.10661426490068e-12	18.3794500497801
SLC7A5	-0.750604	3.72260393362227	-7.3799	4.40604521316833e-13	2.19881970177033e-12	18.3365754826369
HAS3	0.867626458231225	3.27159598208992	7.37672849018063	4.50452784504819e-13	2.24261901754263e-12	18.3148550671375
PHLDA1	-0.666242	2.77717631396261	-7.37385	4.59601184882307e-13	2.2827343660531e-12	18.2950997905792
KLK5	-1.00688	0.754404904610084	-7.37243	4.64161714591947e-13	2.3035630388998e-12	18.2853981645509
CR2	-0.610784	0.498196700620322	-7.37031	4.71077812421095e-13	2.33603989445469e-12	18.2708660462018
TNNC1	0.919258197168132	1.91102730185854	7.3648958676569	4.89190792554695e-13	2.42298997685079e-12	18.2337959271695
IMPA2	-0.622263	2.5258226349626	-7.33744	5.92138414049704e-13	2.91335812179e-12	18.046158978477
PI16	-0.689797	0.516032099033053	-7.335	6.02283772881258e-13	2.95863656193156e-12	18.0294698827836
SH3BGRL2	0.585120003092527	2.36102015831204	7.32045414039638	6.66227981616153e-13	3.25619250181877e-12	17.9303477250727
HS6ST2	0.745102066880023	1.64931167879412	7.31568444977998	6.88620613459085e-13	3.36432701268182e-12	17.8978741390588
SELL	-0.863136	2.08837751017479	-7.31416	6.95950459926896e-13	3.39881523720035e-12	17.8874736526508
KRT20	1.64764826047718	2.86468372433529	7.29641352377345	7.86879553543451e-13	3.82503278137498e-12	17.7668570170022
FAM83D	-0.593413	2.99737076737983	-7.28842	8.31551626365482e-13	4.03905695189361e-12	17.7126224075831
SUSD2	-0.630763	1.52996998076653	-7.26637	9.68179520541647e-13	4.67556233073882e-12	17.5632185677529
CAPN9	0.71013740086978	0.698384129039076	7.25769315991399	1.02782469447157e-12	4.9559780582892e-12	17.5045094968074
CCL20	-0.969703	1.48353339973529	-7.25523	1.04540829797482e-12	5.03882786540187e-12	17.4878515789599
LIMCH1	0.668556438084722	2.05319543482955	7.24991368612332	1.08434031848418e-12	5.21846571057392e-12	17.4519453771926
KLK6	-0.934681	0.785430064922549	-7.22695	1.26958344398917e-12	6.09128380692704e-12	17.2970773450556
MSLN	-1.02438	1.19796962906204	-7.2125	1.40181119368817e-12	6.7026433160505e-12	17.1997995626409
MT1F	-0.634067	1.87903790878768	-7.20081	1.51855764287813e-12	7.23605683642421e-12	17.1212607994787
KRT6B	-1.39621	1.52970150597885	-7.18433	1.69951950133828e-12	8.08301774954674e-12	17.0107344589819
RPL39L	-0.805065	1.65299231122885	-7.1742	1.82106219945709e-12	8.62839885901253e-12	16.9429272907461
CKMT1A	0.608454870439338	1.6080016820472	7.15333321789227	2.09915191843904e-12	9.88632839006775e-12	16.8034316572342
TSPAN8	0.914239129446082	0.955227026728431	7.15297104221373	2.1043290375945e-12	9.90699489915131e-12	16.8010139044284
APOBEC3A	-0.687729	1.12774192696555	-7.14841	2.17056637961918e-12	1.02111770185457e-11	16.7705952876939
VSTM2L	-0.695535	1.11401282888081	-7.11027	2.81149508592122e-12	1.31279777980018e-11	16.5166764396447
SNAI2	-0.721956	2.59860763669062	-7.1076	2.86259281489852e-12	1.33467194147292e-11	16.4990016673549
DUSP2	0.719019698190174	2.79618569533123	7.09755136453239	3.06393031671469e-12	1.42536899061392e-11	16.432303416262
TUBB2A	-0.620497	2.6907254215986	-7.0861	3.31023546065646e-12	1.53540142017002e-11	16.3564342446472
S100A12	-0.966262	1.61600634453529	-7.07739	3.51066238656824e-12	1.62416643057298e-11	16.2987554484768
NGFR	-0.627668	1.10461789938571	-7.05882	3.97811887729893e-12	1.83367329748037e-11	16.1761128402113
SCG5	-0.622553	1.29398638861891	-7.03574	4.64544332364128e-12	2.12876592597226e-11	16.0239813198817
CBLC	0.65827730737771	3.72187591122563	7.03268840253194	4.7413731975685e-12	2.17114084130817e-11	16.003931015913
CLDN11	-0.636607	0.900584563509104	-7.03017	4.82226072779716e-12	2.20657090736957e-11	15.9873377073555
RASEF	0.633571412366106	1.85066253027255	7.01772746078548	5.24126430033056e-12	2.39132683702582e-11	15.9056106618596
KRT8	0.701737862682616	5.26397370646008	7.00845549929061	5.5766823290996e-12	2.53606748729354e-11	15.8447687038398
MME	-0.801507	1.63945055342703	-7.00086	5.8672116346659e-12	2.66144180942432e-11	15.7949591573843
DUOXA1	0.622411938289432	2.12601271881555	6.99528568176333	6.08961643445905e-12	2.75933684413814e-11	15.7584697903272
SCARA3	-0.667993	2.30776396350126	-6.99026	6.29733070554749e-12	2.84934357977853e-11	15.7255756401046
SERPINB7	-0.690646	0.725566146623809	-6.98846	6.37341608395952e-12	2.88273099244221e-11	15.7137976204056
ID4	0.702142096896731	2.09801875157087	6.95017928420165	8.22275414942294e-12	3.69920820853294e-11	15.4639706203385
FAM110C	0.613335253748438	2.60467609193011	6.94275823597573	8.63789806509781e-12	3.87745524076587e-11	15.4156780156666
ABCC3	0.764466478702537	2.39615015320728	6.91750287504526	1.02108539693902e-11	4.55120633438635e-11	15.2516661308025
BST2	-0.860779	4.74446694992045	-6.91369	1.0471725829876e-11	4.66086457000791e-11	15.226935148466
HOXB8	0.929529739097496	1.48784557038179	6.91193042157487	1.05940721775881e-11	4.71197910952164e-11	15.215548204697
MSMB	1.05172434018108	1.20765083758588	6.90862780729403	1.08278201047299e-11	4.8074296051976e-11	15.1941542847883
SLC40A1	-0.606762	2.69963468456849	-6.89501	1.18465729028072e-11	5.24490724145442e-11	15.1060111113279
ATP2C2	0.616803329197991	1.39008609928165	6.88906366260756	1.23199796447929e-11	5.44873773934551e-11	15.0676037048869
CPE	-0.647607	2.27387700049342	-6.88337	1.27906710761058e-11	5.64497947386939e-11	15.0308539083016
PLAT	-0.872789	3.27877909208599	-6.87557	1.34651596984926e-11	5.93014890123723e-11	14.9804859958293
TJP3	0.712028250156409	2.26948288582269	6.86661624249813	1.42816393454384e-11	6.27432692866776e-11	14.9227897968662
TMPRSS4	0.996146709525204	2.63507451033753	6.85515247676198	1.53985780844313e-11	6.74144164672663e-11	14.8489939284093
PIR	0.605582020210781	2.92210351601401	6.85161178429004	1.57605676782367e-11	6.89270943113687e-11	14.8262
AQP3	0.998878263001976	4.38080172275784	6.84138452279028	1.68537195764608e-11	7.36309335428122e-11	14.7605081522521
LAMA3	-0.840498	1.78553965751513	-6.83731	1.73097220952225e-11	7.55442720290628e-11	14.7343477996251
OXCT1	-0.627981	2.06591128662899	-6.83469	1.76095426623828e-11	7.67460665285937e-11	14.7175206336183
GKN1	0.747734014812371	0.407524438906303	6.78931	2.36817566977437e-11	1.02415503150735e-10	14.4272562184004
PTGS2	-0.841867	2.34012016342815	-6.78723	2.40056253334809e-11	1.03721483718922e-10	14.4139498984877
ZNF662	0.610122346443109	1.08747817058417	6.75984445573436	2.86806288272958e-11	1.23073812561697e-10	14.2396579771273
C7	-0.762831	0.776675425307521	-6.75943	2.8758249703438e-11	1.23322603577994e-10	14.2370107772377
DSG3	-1.1551	1.39951212319678	-6.75115	3.03438445077232e-11	1.29944512837303e-10	14.1844458040732
CYP4F11	0.795538018152851	1.72059926848908	6.73789013694671	3.30642045210675e-11	1.41160881321497e-10	14.1003597085467
CFH	-0.651369	2.40007255498585	-6.7339	3.39280955006857e-11	1.44701483392191e-10	14.0751009697061
CAPNS2	1.14450816614466	2.53525619118992	6.73033559950627	3.47195441967887e-11	1.47926229024391e-10	14.0525190800173
ROBO1	-0.597076	1.81902549709538	-6.72096	3.68872018904555e-11	1.56948731594903e-10	13.9932133341831
UPK3A	1.27920923570451	2.72815513260014	6.70624729223814	4.05591800758184e-11	1.71757526149064e-10	13.9002908045742
FCER1A	-0.588202	0.891676640784454	-6.69104	4.4732165844761e-11	1.88665459975418e-10	13.8044067392316
CDH1	0.632909399041628	4.35337789794748	6.69092037621426	4.47653163395146e-11	1.8874187775653e-10	13.8036814405143
SYT8	1.00251079534056	2.77781921765658	6.6839975475238	4.68026143707186e-11	1.97066943674964e-10	13.7601090521889
DSC2	-0.731888	1.84919143668613	-6.66808	5.18367008700543e-11	2.17171043084552e-10	13.6600982799527
TNFAIP2	0.631239186976567	4.50531147634958	6.63448463581242	6.42714321646685e-11	2.67836741539853e-10	13.4496352013681
RHOD	-0.611431	3.45588021314524	-6.61767	7.15470400022934e-11	2.97268244298079e-10	13.3446827112783
PLOD2	-0.592721	2.55113361846513	-6.613	7.37107504841867e-11	3.05853332147868e-10	13.3155266137748
CAMK2N1	0.723429709726715	3.99352832229426	6.60085431422857	7.96318635038042e-11	3.29659636714067e-10	13.2399179825524
DAPK1	0.601330834691532	2.60106017390294	6.59955072148314	8.02946150405673e-11	3.32184245947072e-10	13.2318078193648
FAM83C	0.782144185389748	1.67674312098207	6.57886115365359	9.15661737948605e-11	3.76705399137703e-10	13.1032797625939
BAMBI	0.895718843018074	3.0365589411507	6.5585911350677	1.04107050841309e-10	4.26900107891402e-10	12.9777047630832
TH	0.871863051553453	1.14632433893347	6.54154823693807	1.15941189817007e-10	4.74188136593595e-10	12.8723879801653
FOXJ1	0.861485760478359	1.51673723687367	6.5412524586537	1.16157784535077e-10	4.74919290987442e-10	12.8705623603021
WNT7A	-0.657783	0.990145347173529	-6.53662	1.19599914827498e-10	4.87722159978584e-10	12.8419982283956
PCP4L1	0.931180858561541	2.28435317455336	6.52203063096573	1.31116831950073e-10	5.32439502576039e-10	12.7520773308695
AKR1C3	0.912164035272935	3.18557613691681	6.51283797003978	1.38922462508706e-10	5.63044041077891e-10	12.6955223643053
FA2H	0.606376722996833	1.87061694783669	6.50827631311519	1.42962994502355e-10	5.78300051215069e-10	12.6674844931374
PROM2	0.733635704229756	3.66696266443067	6.46191698772738	1.91136556915465e-10	7.65396233785286e-10	12.3835308569714
HES2	-0.810363	1.68107075961485	-6.46184	1.91227141238009e-10	7.65396233785286e-10	12.3830676368324
VILL	0.629597503306625	1.83190227589258	6.46065031264759	1.92654440253504e-10	7.7084810921667e-10	12.3757977289229
IGFL2	-0.597472	0.762258601398739	-6.45269	2.02465420966655e-10	8.07802931572077e-10	12.3272388226539
PLCH2	0.723275476301205	1.68869305928319	6.44907255317315	2.07086531068502e-10	8.24668088834794e-10	12.3051773186962
UGT1A6	0.637432730492232	0.81098407327367	6.42232564198325	2.44594653070749e-10	9.6942249493571e-10	12.142461427035
PPP1R14C	-0.821348	1.77017158783459	-6.41879	2.50017860603681e-10	9.89979267656832e-10	12.1210275968382
GPX3	-0.763717	3.02754217079958	-6.4092	2.65362412614954e-10	1.04875368359879e-09	12.062813679718
LOXL4	-0.667248	1.37020384872997	-6.39478	2.90155564932272e-10	1.14314191192018e-09	11.9755247954163
PCP4	-0.936468	1.21114067211541	-6.39378	2.91959425225534e-10	1.14988787425715e-09	11.9694684666319
TIMP3	-0.615247	4.09241756887297	-6.39015	2.98599758268875e-10	1.17419936261322e-09	11.9474923063786
KCNJ15	0.600868767544863	2.19407678407199	6.3263198168676	4.42429046908419e-10	1.71826140209778e-09	11.5633754516571
PAQR8	0.597896349345872	1.80865227529944	6.32483861081938	4.46466661767087e-10	1.73340612404068e-09	11.5545021634386
CHP2	0.878460903221794	1.43043275335938	6.32475305200798	4.46700984062264e-10	1.73348921087728e-09	11.553989672996
ALDH1L1	0.805831350269939	1.41535177026541	6.32280505337573	4.52068686997084e-10	1.75244656805662e-09	11.5423229938303
L1CAM	-0.595204	0.838505586181933	-6.26795	6.3201416226305e-10	2.41938104310209e-09	11.2151102596873
EREG	-0.692147	1.02431629519034	-6.25893	6.67662238143843e-10	2.5527305304915e-09	11.1615398316209
KRT6A	-1.69096	3.19711299984944	-6.24343	7.33561389022593e-10	2.79447718463825e-09	11.0696495443739
UPK3B	1.02106184218988	3.62942660154132	6.23993662529641	7.4924534475929e-10	2.85076501478717e-09	11.0489988815211
TNNI2	1.03949176406221	2.76754782616653	6.2105590716708	8.94990708207377e-10	3.3817343762419e-09	10.8755121015519
PLA2G10	0.624719160362616	0.988700151916667	6.20273210339535	9.38280874876011e-10	3.53255012442075e-09	10.829414524959
PKIA	0.607928764218366	2.33484354861513	6.19498871778743	9.83119810559997e-10	3.69361231041033e-09	10.7839
GSTM2	0.783702383072135	1.14340426213039	6.18613391340993	1.03696352727575e-09	3.88776173439065e-09	10.7318308451622
SDCBP2	0.603818445601048	2.62466241449636	6.1830265305695	1.05653332761279e-09	3.95994998850931e-09	10.7135880959642
DLX5	0.66672117193101	1.75696224920042	6.15311627321517	1.26433477888555e-09	4.71767830124429e-09	10.538412989619
KRT19	0.716068630187033	6.51724451068837	6.14318259479755	1.34180313459566e-09	4.99190523199501e-09	10.4804034943797
CLDN4	0.667051652714647	4.68080844195882	6.13572269774446	1.40300913796103e-09	5.20572775893577e-09	10.4368955300742
RHCG	-0.855284	1.81828046278333	-6.09814	1.75531942293792e-09	6.45949316366018e-09	10.218411639518
PODXL2	0.629663127607406	3.17182888042843	6.06995492553647	2.07479529137513e-09	7.58844441552757e-09	10.0553823003979
S100A7	-1.44772	2.43901025265392	-6.05149	2.31418062723325e-09	8.43449984195666e-09	9.94893980864827
NDN	-0.612071	2.29058897084734	-6.03354	2.57259820885126e-09	9.34921652976452e-09	9.84576081486189
MMP13	-0.855448	1.75053355524902	-6.0269	2.67530572736518e-09	9.71403664337687e-09	9.80760895974464
MAL2	0.610487273675904	4.0416300085958	6.01870821787121	2.8073032739277e-09	1.01727272460134e-08	9.76067572998662
AKR1C2	0.911924795458553	2.82267824925812	6.00442319477846	3.0529767011945e-09	1.10279561162826e-08	9.67892852299179
SERPINB4	-1.01178	1.49332237195392	-5.96403	3.86683413412571e-09	1.38719912537378e-08	9.44870464221561
SHH	0.669276515631157	1.13086955289986	5.96311516432234	3.88743739215487e-09	1.39379394334371e-08	9.44352853013121
SCUBE2	0.829536435259619	1.77683713704538	5.94472435449751	4.3269749589445e-09	1.54411822084991e-08	9.33919895492908
WDR72	0.79191360300463	2.00944693838753	5.94469897053095	4.32761390504207e-09	1.54411822084991e-08	9.33905515542541
SERPINB2	-0.784447	1.08693796274944	-5.94191	4.39831014728381e-09	1.56889722185499e-08	9.32327435942135
ZNF626	0.597294651753689	1.32341328347073	5.92389106955234	4.88354443000035e-09	1.73311995090685e-08	9.22136608718747
PADI3	1.13552551363675	2.86568538913683	5.90645276282576	5.40257460798311e-09	1.91083737402355e-08	9.12302348393077
UPK1B	1.23630223683856	3.58836883751919	5.90446965613574	5.46489992816966e-09	1.93179289127529e-08	9.11185648497545
BASP1	-0.753973	3.65595934016555	-5.90413	5.47568508488563e-09	1.93451609245425e-08	9.10993703151955
PGM5	-0.597979	0.93477756627563	-5.9012	5.56930363957036e-09	1.96482653830979e-08	9.09343290555244
FBN2	-0.652368	1.05195115131286	-5.70527	1.70073054759247e-08	5.78866163067799e-08	8.00754043592063
LAMC2	-0.738539	3.17133541285014	-5.70289	1.72360523415563e-08	5.86333983203959e-08	7.99455669833965
LGALS4	0.868574586404057	1.27242650257899	5.67099884970562	2.06062413043292e-08	6.95516037142898e-08	7.82102718684711
IL20RB	-0.748799	1.71897124768585	-5.66581	2.1212165632408e-08	7.151985813118e-08	7.79287259376101
TTR	0.635637221837824	0.553816400014426	5.56782576136934	3.65044628147258e-08	1.1998692018369e-07	7.26575340917438
KLK7	-0.634166	0.631908347002661	-5.567	3.66699109169928e-08	1.2049918907976e-07	7.26136464128674
TGM1	-0.60031	1.24490010608515	-5.54739	4.08395358724553e-08	1.33432529902303e-07	7.15685501365857
VGLL1	0.847997469485184	3.41786806720462	5.53269960666814	4.42590025219921e-08	1.44117229166528e-07	7.07883800431633
TUBB2B	-0.621935	1.04149681389286	-5.5234	4.65656723549475e-08	1.51353502999928e-07	7.0295500223924
PRSS3	-0.698181	1.49488378906317	-5.51529	4.86734044431468e-08	1.57755102268495e-07	6.9866064195387
SEMA5A	0.611331980250688	2.12439625672227	5.51511846768739	4.8719314699706e-08	1.57863152353421e-07	6.98569190186108
CYP4F3	0.651885001752737	1.32902652208782	5.50251115828067	5.21835004502415e-08	1.68609375103765e-07	6.91906511794749
DKK4	0.659453008138286	1.07759283476723	5.49827319908617	5.34008368673935e-08	1.72144007113477e-07	6.89669991833854
TFF1	1.04090551925254	1.79583759466765	5.49189198067169	5.52860008576307e-08	1.77946943544838e-07	6.86305385740168
SULT2A1	0.770932712684267	0.965959285703081	5.46185188118416	6.50642106507514e-08	2.08033162447373e-07	6.70514490176601
OLFM4	-0.937309	1.28077225957073	-5.45058	6.91516802321812e-08	2.20260907406207e-07	6.64608043824062
LCN2	-1.07674	3.42107618032885	-5.44369	7.17677017709201e-08	2.28072706513711e-07	6.6100872797769
SBK1	0.652600488989944	1.7041756864395	5.41525550462057	8.36348833111816e-08	2.63915454851771e-07	6.46178319300543
PM20D1	1.06762699589937	1.77189770677017	5.37882036267211	1.01646312620901e-07	3.18351484476935e-07	6.27282950997551
CD36	-0.63743	1.28741610616232	-5.34884	1.19238330103179e-07	3.70583285340474e-07	6.11824108190886
SLC30A2	0.712358443503533	1.40575043736695	5.28731219940623	1.65063446613534e-07	5.07228740988627e-07	5.80345843925515
SPRR2D	-0.79594	1.18982688427255	-5.21397	2.42189519096134e-07	7.34214236209052e-07	5.43264517373839
IGF2	0.807879754045185	1.07527470052941	5.18391240072532	2.83017352740195e-07	8.51765551535446e-07	5.2820611043366
FABP5	0.594536234837431	3.5128985423423	5.18006108267555	2.88707216830152e-07	8.68057426848514e-07	5.2628250530505
SPOCK1	-0.591222	1.81904321877899	-5.08243	4.76143372259827e-07	1.40240586021449e-06	4.77963360761997
SLPI	-0.919634	4.32506	-5.07194	5.02185339727224e-07	1.4763378893971e-06	4.7282402514848
OSR1	0.598295060897248	1.74189623895448	5.01397031657639	6.72926754107476e-07	1.94728470259817e-06	4.4459045755149
GDF15	0.74857517999728	3.92758097164678	4.9486709042152	9.3242883793119e-07	2.66505269498384e-06	4.13152109411082
SPRR2A	-0.830218	1.32480665798838	-4.92506	1.04817646891985e-06	2.97623332061458e-06	4.01879931781185
TNNT3	0.773899900421149	1.69123535199104	4.88699504630268	1.26452288793263e-06	3.56553994630185e-06	3.83811825895312
CA9	0.781499284197499	2.3908280610521	4.87555429765429	1.33755661476422e-06	3.75880950200975e-06	3.78407093500264
FXYD4	0.801597459294294	1.57841785483613	4.87475480370603	1.3428095225966e-06	3.77272686635108e-06	3.78029847004945
GDPD3	0.60274382205978	2.52536340648599	4.81978894717235	1.75576007571393e-06	4.8675918548607e-06	3.52232735092589
CDH3	-0.618879	3.10744829095602	-4.7984	1.94743744779423e-06	5.3823518808066e-06	3.42269959853663
KRT5	-1.18294	3.99072179425462	-4.78204	2.10757828543353e-06	5.8006911336921e-06	3.3467351456384
CA12	0.613031874865468	2.75216290440812	4.77138875905453	2.21849795698833e-06	6.09262037356637e-06	3.29744096994284
CYP1A1	0.880613837115478	1.10967666503151	4.73324513272918	2.66378023394076e-06	7.25047141065689e-06	3.12171133201646
SLC38A4	0.604242374199029	1.08637029039342	4.72426373510328	2.78050135815815e-06	7.5534346717944e-06	3.08052622912108
TFF2	0.717373010144115	1.15349514512269	4.70820728170614	3.00153267309763e-06	8.11001597663307e-06	3.00708088977446
CRH	0.959719895453326	1.37396231331303	4.69297182920426	3.22681391835938e-06	8.67949347877471e-06	2.93760826926243
IVL	0.659783137743816	3.08054558204398	4.63973524781732	4.14866929029057e-06	1.10268187148367e-05	2.69651642155906
GSTM3	0.657605761496963	2.40426782483641	4.6026852814664	4.9342945475801e-06	1.29911936127943e-05	2.53025716221342
PVALB	0.739822056341441	1.06361086878543	4.58565889845808	5.34147936620863e-06	1.39957460188054e-05	2.45427368306477
SERPINB13	-0.637459	1.10787116535308	-4.55414	6.18179447684051e-06	1.61101310608571e-05	2.31432358904788
SERPINB3	-0.852151	1.73328036244104	-4.52036	7.22283891350694e-06	1.86259941256918e-05	2.16532582011742
UGT1A10	0.755048290414644	1.57779501148473	4.45221738808021	9.85653867976221e-06	2.50068093883803e-05	1.86797447328977
CASP14	-0.724988	1.86175615939622	-4.31493	1.82119185229059e-05	4.47931143924793e-05	1.2818832756587
KRT16	-0.814157	3.51616167698417	-4.20527	2.93862365602687e-05	7.0387940910098e-05	0.826256057985454
SOX15	0.67394405485422	2.28656139005546	4.18916	3.14978179634706e-05	7.51875669865661e-05	0.760261601244412
ITLN1	0.598356496310669	0.800782696454762	4.05297044886057	5.61124028781247e-05	0.000129942333186598	0.212014526341092
CLIC3	-0.593833	3.34098837412563	-4.00274	6.91424812762478e-05	0.000157989626006291	0.0141859452345878
FGFBP1	-0.7367	2.09277839472697	-3.93023	9.31028711624046e-05	0.000208600936887072	-0.267277
KRT13	0.992487695598781	3.89776518137479	3.89197632044066	0.000108718429922989	0.000241434136206766	-0.413752
CEACAM6	-0.803689	2.41209198464482	-3.77644	0.000172294127948795	0.000371258807366582	-0.847825
GSTA1	0.621462494352867	1.39336086317619	3.77521243341147	0.00017313110659416	0.000372870355814113	-0.852387
KRT6C	-0.616647	0.88713798387409	-3.76484	0.000180328492967689	0.000387440889408335	-0.890717
CALML5	-0.702459	1.87669109785994	-3.72221	0.000212993014897758	0.000452535703928286	-1.04726
RARRES1	-0.605152	3.34999923561148	-3.54853	0.000412691354949304	0.000843658849355822	-1.66723
FABP4	0.69709469803428	2.42623794769608	3.42069205801706	0.000660086896699797	0.00131015666692423	-2.10528
SPRR1B	-0.591272	2.6089343358584	-3.03738	0.00247323240788705	0.0045070981296705	-3.32524
GSTM1	0.650577740006283	1.46349498029188	2.85571154186312	0.00441845321913287	0.00771600815291131	-3.85413
ACTG2	-1.33094	2.8862	-8.35342	3.4334e-16	1.682e-15	25.6868
CDC42EP5	0.912663	3.21002	8.33392	3.9904e-16	1.95107e-15	25.5388
GDPD3	1.02773	2.52536	8.33248	4.03485e-16	1.97203e-15	25.5279
IL18	-0.595494	2.38452	-8.32678	4.21606e-16	2.0598e-15	25.4846
GBP6	-0.875631	1.07525	-8.31679	4.55296e-16	2.22094e-15	25.4089
ZNF385A	0.643826	3.79806	8.31441	4.63691e-16	2.26101e-15	25.3909
HLA-H	-0.735101	3.57934	-8.31121	4.75243e-16	2.31554e-15	25.3667
CAP2	-0.652469	1.50543	-8.31065	4.77281e-16	2.32457e-15	25.3625
KCTD15	-0.668187	1.91096	-8.3102	4.78957e-16	2.33183e-15	25.359
HBEGF	-0.688432	2.57812	-8.30367	5.03581e-16	2.44791e-15	25.3097
PITX1	-0.844375	2.77203	-8.29346	5.44638e-16	2.64136e-15	25.2325
SLAMF7	-0.661923	1.54546	-8.28909	5.6321e-16	2.73037e-15	25.1995
SDCBP2	0.806366	2.62466	8.28404	5.85446e-16	2.83598e-15	25.1614
HLA-DMA	-0.736611	3.23645	-8.27024	6.50724e-16	3.14855e-15	25.0573
TSPAN8	1.06266	0.955227	8.26941	6.54855e-16	3.16732e-15	25.0511
SOD3	-0.809436	2.64818	-8.26274	6.89194e-16	3.32827e-15	25.0007
UCN2	-0.645185	1.18464	-8.25156	7.50679e-16	3.60717e-15	24.9166
TMPRSS4	1.20245	2.63507	8.25115	7.53006e-16	3.61696e-15	24.9136
RAB7B	-0.697966	1.53507	-8.24634	7.81242e-16	3.74543e-15	24.8773
C2	-0.701849	1.61973	-8.22836	8.96076e-16	4.28451e-15	24.7423
OVOL2	0.639912	2.1876	8.22333	9.31144e-16	4.4488e-15	24.7045
FAM110C	0.728887	2.60468	8.21774	9.7168e-16	4.63894e-15	24.6626
IL13RA2	-0.843359	0.910681	-8.2055	1.06651e-15	5.0724e-15	24.5709
C14orf132	-0.612662	0.882164	-8.17749	1.31942e-15	6.25157e-15	24.3615
PDZRN3	-0.596724	1.15413	-8.17381	1.35686e-15	6.42409e-15	24.3339
ID4	0.828914	2.09802	8.16733	1.42517e-15	6.73991e-15	24.2856
ANTXR2	-0.624682	1.94729	-8.16365	1.46544e-15	6.92254e-15	24.2582
SPRR2F	-0.782423	0.411906	-8.16117	1.49322e-15	7.04845e-15	24.2397
EFNB2	-0.59475	2.34265	-8.14834	1.64548e-15	7.74096e-15	24.1441
CYP1A1	1.49653	1.10968	8.14411	1.699e-15	7.98078e-15	24.1126
CCNA1	-0.691697	0.490413	-8.14306	1.71256e-15	8.04149e-15	24.1048
MYCN	0.936148	1.20229	8.11745	2.07807e-15	9.71416e-15	23.9144
C6orf141	-0.710629	1.08484	-8.11588	2.10275e-15	9.81856e-15	23.9028
ID2	0.696779	3.16124	8.10246	2.32657e-15	1.08314e-14	23.8033
CD69	-0.784822	1.24659	-8.10209	2.33295e-15	1.08571e-14	23.8006
TNFRSF11B	-0.746279	1.13916	-8.09997	2.37064e-15	1.10203e-14	23.7848
TMPRSS11D	-0.710417	0.397146	-8.09954	2.37825e-15	1.10475e-14	23.7817
ANXA9	0.885652	2.89496	8.09872	2.39293e-15	1.11115e-14	23.7756
PLXDC2	-0.663997	1.63973	-8.0893	2.56868e-15	1.18837e-14	23.7059
TPD52L1	-0.624697	1.80143	-8.07476	2.86538e-15	1.32271e-14	23.5983
LGALS7	-0.947853	0.607151	-8.06157	3.16364e-15	1.45771e-14	23.5009
TUBB2B	-0.90136	1.0415	-8.05311	3.37062e-15	1.55137e-14	23.4386
SNAI2	-0.822447	2.59861	-8.03722	3.79657e-15	1.7366e-14	23.3215
PI4KAP1	0.645776	1.41356	8.03714	3.79881e-15	1.737e-14	23.3209
ROBO1	-0.715795	1.81903	-8.02494	4.16167e-15	1.89532e-14	23.2312
TPPP3	-0.640297	1.95026	-8.01261	4.56315e-15	2.07424e-14	23.1406
CYP4F11	0.950029	1.7206	8.01174	4.59297e-15	2.08644e-14	23.1342
GBP4	-0.764846	2.46166	-8.0059	4.79741e-15	2.17774e-14	23.0914
GRB7	0.644175	3.31158	7.97558	6.01281e-15	2.7206e-14	22.8692
COX7A1	-0.619337	2.4001	-7.96602	6.4554e-15	2.91771e-14	22.7994
PDE9A	0.710233	1.65063	7.96283	6.61019e-15	2.9866e-14	22.7761
TMEM171	-0.626425	1.16103	-7.95921	6.79057e-15	3.06479e-14	22.7496
FZD2	-0.606504	1.8872	-7.9563	6.93893e-15	3.12837e-14	22.7284
CRH	1.60935	1.37396	7.95425	7.04484e-15	3.17157e-14	22.7135
SLC16A5	0.74986	2.59343	7.94748	7.40804e-15	3.32792e-14	22.664
FGD3	0.650108	2.36137	7.93581	8.07713e-15	3.62202e-14	22.579
DUOX1	0.662494	2.18853	7.92991	8.43799e-15	3.77844e-14	22.536
C6orf15	-0.649234	0.350614	-7.9262	8.67249e-15	3.8793e-14	22.5091
TMEM125	0.70434	2.13004	7.91642	9.32325e-15	4.16149e-14	22.4379
ABCC4	0.656086	1.71859	7.90464	1.01707e-14	4.52849e-14	22.3524
SPOCK2	-0.678974	1.86198	-7.90151	1.0408e-14	4.63087e-14	22.3297
SLC38A5	-0.855796	1.96809	-7.90025	1.05054e-14	4.67087e-14	22.3205
TNFRSF19	-0.735148	1.11944	-7.89056	1.12841e-14	5.00293e-14	22.2502
CD79B	-0.596821	0.895919	-7.88831	1.14729e-14	5.08486e-14	22.2339
TFF1	1.48769	1.79584	7.88457	1.17934e-14	5.22135e-14	22.2068
ZNF662	0.714918	1.08748	7.87426	1.27234e-14	5.62121e-14	22.1322
CXCL6	-0.985741	1.2297	-7.87142	1.29917e-14	5.73572e-14	22.1117
CCL20	-1.06222	1.48353	-7.86405	1.37159e-14	6.0406e-14	22.0583
KLC3	-0.624978	1.38213	-7.85683	1.44626e-14	6.35603e-14	22.0062
TUBA4A	-0.767257	3.13103	-7.83445	1.7044e-14	7.44621e-14	21.8448
APBB1IP	-0.772612	1.50112	-7.82642	1.80765e-14	7.88357e-14	21.787
SPIB	-0.597107	0.451483	-7.81244	2.00241e-14	8.70578e-14	21.6864
SERPINB3	-1.45548	1.73328	-7.80007	2.19194e-14	9.51333e-14	21.5975
MAL2	0.789695	4.04163	7.7809	2.52092e-14	1.09147e-13	21.4601
CDH3	-0.99459	3.10745	-7.77497	2.63212e-14	1.13726e-13	21.4176
S100A12	-1.07111	1.61601	-7.76838	2.76158e-14	1.19197e-13	21.3704
PROM2	0.885671	3.66696	7.76683	2.79298e-14	1.20387e-13	21.3593
GPNMB	-1.04552	3.35544	-7.75038	3.14776e-14	1.34785e-13	21.2418
SLC1A3	-0.745173	1.71924	-7.75017	3.15268e-14	1.34919e-13	21.2403
SCG5	-0.691816	1.29399	-7.74284	3.32497e-14	1.41953e-13	21.188
SLPI	-1.39465	4.32506	-7.73816	3.43987e-14	1.46709e-13	21.1546
PLAC8	-0.774125	1.29175	-7.73762	3.45332e-14	1.47232e-13	21.1508
C15orf48	-0.862277	2.08172	-7.73092	3.62528e-14	1.54249e-13	21.103
GAL	-0.820933	0.902772	-7.72974	3.65643e-14	1.55417e-13	21.0946
ATP10B	0.721657	0.859226	7.72417	3.80698e-14	1.61597e-13	21.055
TFPI	-0.61465	1.5548	-7.72192	3.86973e-14	1.64039e-13	21.0389
MX1	-0.780775	2.84707	-7.71642	4.02675e-14	1.70522e-13	20.9998
DAB2	-0.671714	2.21004	-7.70879	4.25546e-14	1.80025e-13	20.9456
COL7A1	-0.904259	3.00281	-7.70585	4.34702e-14	1.83799e-13	20.9246
SPANXB1	-0.62484	0.274519	-7.69676	4.64197e-14	1.95783e-13	20.8601
PTGDS	-0.66693	0.476543	-7.69493	4.70383e-14	1.98259e-13	20.8471
TNFSF10	-0.824867	3.63056	-7.68513	5.04871e-14	2.12225e-13	20.7776
ENPP5	0.641909	1.36408	7.67963	5.25316e-14	2.2045e-13	20.7386
FBN2	-0.875863	1.05195	-7.66526	5.82609e-14	2.4376e-13	20.6369
L1CAM	-0.730291	0.838506	-7.66124	5.99721e-14	2.50502e-13	20.6085
SPRR1B	-1.46675	2.60893	-7.66002	6.05006e-14	2.52626e-13	20.5999
KDELR3	-0.641359	2.84384	-7.65865	6.11017e-14	2.54966e-13	20.5902
TSPAN5	-0.589595	1.75879	-7.65006	6.49913e-14	2.70657e-13	20.5295
KRT16	-1.46485	3.51616	-7.6465	6.66799e-14	2.77413e-13	20.5043
NGFR	-0.687115	1.10462	-7.64341	6.81771e-14	2.83454e-13	20.4825
MYH14	0.777023	3.09121	7.63879	7.04737e-14	2.92421e-13	20.45
TLE6	0.626378	1.16738	7.63592	7.1941e-14	2.98215e-13	20.4297
EGFR	-0.685166	2.69852	-7.63003	7.50484e-14	3.10582e-13	20.3882
HLA-G	-0.616795	1.58171	-7.62746	7.64441e-14	3.1615e-13	20.3701
UGT1A10	1.28202	1.5778	7.62725	7.65592e-14	3.16522e-13	20.3686
PDGFRA	-0.639985	1.43648	-7.62656	7.69394e-14	3.17989e-13	20.3638
PLXNB3	0.595995	1.56396	7.60129	9.2202e-14	3.79073e-13	20.186
APOBEC3A	-0.739758	1.12774	-7.59578	9.59004e-14	3.93505e-13	20.1474
CYP4F3	0.897015	1.32903	7.58232	1.05578e-13	4.31943e-13	20.053
OASL	-0.68385	2.17022	-7.57702	1.09651e-13	4.48025e-13	20.0158
CD96	0.612993	1.51102	7.57266	1.13113e-13	4.61721e-13	19.9853
FSCN1	-0.745635	4.32516	-7.56045	1.23389e-13	5.0187e-13	19.8999
DHCR24	-0.74079	3.80447	-7.54759	1.35209e-13	5.48523e-13	19.8101
ZNF114	-0.593678	0.848841	-7.54587	1.36874e-13	5.5492e-13	19.7981
SNAP91	0.637544	0.38915	7.54392	1.3879e-13	5.62508e-13	19.7844
EPS8L3	0.681293	0.836494	7.53349	1.49452e-13	6.0494e-13	19.7118
ANKRD50	0.64792	2.29121	7.53108	1.52037e-13	6.14608e-13	19.6949
HCLS1	-0.818378	2.63987	-7.5286	1.54732e-13	6.25301e-13	19.6777
PVALB	1.20427	1.06361	7.51696	1.68051e-13	6.77382e-13	19.5966
SHH	0.845272	1.13087	7.50997	1.76582e-13	7.10859e-13	19.548
MUC20	0.910265	2.19003	7.4913	2.0151e-13	8.07841e-13	19.4184
HLA-DRB5	-1.17865	3.91965	-7.49106	2.0185e-13	8.08805e-13	19.4167
CNN1	-1.08621	2.40189	-7.48719	2.0744e-13	8.30071e-13	19.3899
ZIC2	-0.732518	0.976405	-7.48661	2.08289e-13	8.3289e-13	19.3859
THBS2	-1.04781	2.04456	-7.4733	2.28802e-13	9.12301e-13	19.2937
SLC4A11	0.602474	2.1736	7.4463	2.76721e-13	1.09814e-12	19.107
NPTXR	0.725201	1.86135	7.44052	2.88183e-13	1.14254e-12	19.0672
MME	-0.861181	1.63945	-7.42874	3.13033e-13	1.23755e-12	18.986
FREM2	0.635078	0.611151	7.42762	3.15512e-13	1.24695e-12	18.9783
GLB1L2	0.630921	1.28437	7.4227	3.26594e-13	1.28913e-12	18.9444
APOL3	-0.589117	2.11296	-7.40028	3.82107e-13	1.49836e-12	18.7904
FXYD5	-0.602359	3.96954	-7.38878	4.14114e-13	1.61931e-12	18.7114
GSTM2	0.940671	1.1434	7.38176	4.34925e-13	1.69647e-12	18.6633
BEX4	0.680772	3.56031	7.3645	4.90548e-13	1.90337e-12	18.5452
AQP3	1.08635	4.3808	7.35348	5.29682e-13	2.05142e-12	18.4699
TNNT3	1.15922	1.69124	7.34529	5.60722e-13	2.16362e-12	18.4141
CCND2	-0.693589	1.81958	-7.33903	5.85669e-13	2.25711e-12	18.3714
UGT8	-0.643999	0.757416	-7.33627	5.96985e-13	2.29719e-12	18.3526
CALML5	-1.37045	1.87669	-7.33592	5.98451e-13	2.30213e-12	18.3502
ZNF365	-0.61795	0.800945	-7.33127	6.18067e-13	2.37395e-12	18.3186
PLN	-0.690525	1.12142	-7.32804	6.32084e-13	2.42557e-12	18.2966
SLC6A14	-0.665129	0.802554	-7.31615	6.86416e-13	2.62443e-12	18.2157
GPX3	-0.879001	3.02754	-7.31528	6.90569e-13	2.63951e-12	18.2098
SLC7A11	-0.63375	1.05741	-7.30747	7.28936e-13	2.78192e-12	18.1567
HSPB7	-0.728898	1.13003	-7.30124	7.61034e-13	2.89737e-12	18.1145
SFRP1	-0.856527	1.0772	-7.29653	7.86243e-13	2.99049e-12	18.0825
SLC24A3	-0.592313	1.28464	-7.28486	8.52279e-13	3.23104e-12	18.0034
CTSG	-0.729765	0.749894	-7.26127	1.0028e-12	3.78683e-12	17.8439
POU3F1	0.714223	1.13419	7.25444	1.05112e-12	3.96452e-12	17.7978
CCL19	-1.04847	1.7323	-7.24865	1.09381e-12	4.11935e-12	17.7587
UCP2	0.670453	4.0854	7.24778	1.10038e-12	4.1416e-12	17.7528
GPR27	0.60362	1.37348	7.24041	1.15751e-12	4.35141e-12	17.7032
RASSF6	0.612619	1.59439	7.21955	1.33567e-12	5.00169e-12	17.5628
PMP22	-0.605755	1.90178	-7.20988	1.42717e-12	5.33001e-12	17.4979
S100A3	-0.753021	1.97035	-7.19824	1.54541e-12	5.75963e-12	17.4199
ESPN	-0.605997	1.35083	-7.18569	1.68385e-12	6.25516e-12	17.3357
SPON1	-0.812642	1.70239	-7.17982	1.75259e-12	6.49896e-12	17.2965
CYP27A1	-0.64004	1.95087	-7.16591	1.927e-12	7.12889e-12	17.2035
COMP	-1.11575	2.11276	-7.16065	1.99725e-12	7.37791e-12	17.1684
CH25H	-0.587846	1.21976	-7.16002	2.00582e-12	7.40737e-12	17.1642
AIM2	-1.01675	2.14288	-7.15371	2.09386e-12	7.72342e-12	17.1221
TMEM47	0.740471	2.54913	7.1487	2.16638e-12	7.98388e-12	17.0888
BNIPL	0.713586	1.73146	7.14253	2.25909e-12	8.31336e-12	17.0477
MT1F	-0.638398	1.87904	-7.12633	2.52165e-12	9.25244e-12	16.9399
WNT11	-0.6187	0.977534	-7.10903	2.8351e-12	1.03692e-11	16.8251
COL14A1	-0.58831	1.58321	-7.09891	3.03594e-12	1.10683e-11	16.7581
MRGPRF	-0.591554	1.33446	-7.05093	4.19483e-12	1.51351e-11	16.4413
FOSL1	-0.679655	3.01004	-7.04515	4.36113e-12	1.57216e-11	16.4032
SLC38A4	0.898552	1.08637	7.03648	4.62223e-12	1.66199e-11	16.3462
CD79A	-0.857924	1.61139	-7.02193	5.09575e-12	1.82546e-11	16.2507
MUC4	-0.703813	0.87061	-7.00009	5.89726e-12	2.10478e-11	16.1076
LAD1	0.590076	4.19925	6.99337	6.16793e-12	2.19888e-11	16.0637
DHRS3	0.619512	3.78727	6.98463	6.53853e-12	2.32704e-11	16.0066
VSTM2L	-0.694382	1.11401	-6.97347	7.0431e-12	2.49953e-11	15.9338
BMP7	0.951155	1.56785	6.96213	7.59492e-12	2.687e-11	15.8599
SCARA3	-0.674473	2.30776	-6.93929	8.83894e-12	3.11572e-11	15.7114
MLLT11	-0.660069	2.11902	-6.93746	8.94695e-12	3.1529e-11	15.6995
CYP24A1	1.11834	2.32593	6.92973	9.41698e-12	3.31389e-11	15.6494
MLPH	0.742396	2.15846	6.92219	9.89941e-12	3.47393e-11	15.6005
KLK13	-0.603515	0.488519	-6.9157	1.03332e-11	3.6231e-11	15.5585
ISG15	-0.687432	4.99855	-6.90351	1.11998e-11	3.91385e-11	15.4796
OLFM4	-1.19248	1.28077	-6.90247	1.12776e-11	3.93995e-11	15.4729
UGT2B15	0.665768	0.558374	6.89732	1.1667e-11	4.07033e-11	15.4396
MXRA5	-0.789552	2.42765	-6.89135	1.21357e-11	4.22914e-11	15.4011
TMEM64	0.586324	2.33226	6.88238	1.28751e-11	4.47192e-11	15.3432
MUC2	0.72069	0.602929	6.87504	1.35117e-11	4.68784e-11	15.296
EPGN	-0.599773	0.747623	-6.86281	1.46438e-11	5.06941e-11	15.2172
FOXJ1	0.915379	1.51674	6.85563	1.5351e-11	5.30837e-11	15.1711
HOXD13	-0.602706	0.862405	-6.85285	1.56326e-11	5.4013e-11	15.1533
MALL	-0.757103	1.36753	-6.83962	1.70496e-11	5.87635e-11	15.0684
SBSN	-1.0908	1.44688	-6.83481	1.75958e-11	6.05463e-11	15.0375
MMP1	-1.14341	2.8929	-6.82255	1.90648e-11	6.54393e-11	14.9591
CHP2	0.956571	1.43043	6.80242	2.17425e-11	7.43865e-11	14.8305
WNT7A	-0.693322	0.990145	-6.79219	2.32423e-11	7.93878e-11	14.7652
PNMT	0.805455	1.50366	6.76633	2.74981e-11	9.33402e-11	14.6008
LGALS4	1.04325	1.27243	6.76037	2.85826e-11	9.68485e-11	14.5629
SLC6A8	0.71924	3.33916	6.74546	3.14832e-11	1.06436e-10	14.4684
LRG1	0.667307	2.69013	6.7453	3.15153e-11	1.06516e-10	14.4674
CASP14	-1.12592	1.86176	-6.7089	3.9873e-11	1.34006e-10	14.2374
VAV3	0.707806	2.391	6.68987	4.50677e-11	1.50956e-10	14.1176
TTR	0.768544	0.553816	6.68205	4.73915e-11	1.58468e-10	14.0685
SMOC2	-0.711114	1.88911	-6.67721	4.88886e-11	1.633e-10	14.0381
SERPINE1	-0.785112	4.01889	-6.67434	4.97971e-11	1.66246e-10	14.0201
IGF2	1.03909	1.07527	6.6336	6.4634e-11	2.14751e-10	13.7652
OAS2	-0.621343	2.97983	-6.63341	6.47146e-11	2.1492e-10	13.764
AZGP1	0.715433	1.11088	6.62836	6.6836e-11	2.21891e-10	13.7324
CX3CL1	-0.690002	1.90069	-6.61889	7.0995e-11	2.35077e-10	13.6735
FAM83C	0.799563	1.67674	6.61748	7.16349e-11	2.37071e-10	13.6647
MYC	-0.681044	3.00164	-6.59008	8.52739e-11	2.80508e-10	13.4944
TNNT1	-0.740156	1.56217	-6.5886	8.60786e-11	2.83081e-10	13.4852
IL1B	-0.832171	1.93651	-6.57719	9.25436e-11	3.03547e-10	13.4145
ATP2C2	0.60007	1.39009	6.57409	9.43756e-11	3.09394e-10	13.3953
SBK1	0.797935	1.70418	6.57324	9.48896e-11	3.10998e-10	13.39
IGFL2	-0.613992	0.762259	-6.52668	1.27335e-10	4.13559e-10	13.1027
EDN1	-0.605401	1.96878	-6.45862	1.95118e-10	6.23226e-10	12.686
FBXO27	0.599512	2.33503	6.45126	2.04284e-10	6.51179e-10	12.6412
FLRT3	0.665653	1.92934	6.44908	2.07083e-10	6.59764e-10	12.6279
EFHD1	-0.605115	1.35865	-6.41437	2.5698e-10	8.12347e-10	12.4172
LIPG	-0.630861	1.34391	-6.41385	2.57816e-10	8.14786e-10	12.414
LIPH	0.650255	2.12246	6.3981	2.84255e-10	8.95411e-10	12.3187
RNASE7	-0.709722	1.24744	-6.39648	2.87128e-10	9.04008e-10	12.3089
DSC3	-1.07193	2.03479	-6.3671	3.44277e-10	1.07692e-09	12.1318
MGP	-0.814572	3.10192	-6.35405	3.73114e-10	1.16393e-09	12.0533
IVL	0.904728	3.08055	6.33665	4.15257e-10	1.29186e-09	11.9489
SFN	-0.676516	5.79655	-6.26536	6.42072e-10	1.96343e-09	11.524
SCIN	0.593508	1.01775	6.25393	6.88268e-10	2.1001e-09	11.4562
SPRR2G	-0.67812	0.517733	-6.24865	7.10665e-10	2.1658e-09	11.425
LRRC15	-0.659777	1.14553	-6.24682	7.18609e-10	2.18726e-09	11.4142
MYEOV	-0.815927	1.65376	-6.22566	8.16938e-10	2.47466e-09	11.2892
MMP13	-0.894984	1.75053	-6.21151	8.89863e-10	2.68069e-09	11.2058
ITLN1	0.913043	0.800783	6.17265	1.12452e-09	3.3546e-09	10.9778
GPC3	0.704198	1.60842	6.15724	1.23351e-09	3.66838e-09	10.8877
BMP2	0.693547	2.05309	6.14473	1.32943e-09	3.94151e-09	10.8147
TFF2	0.940912	1.1535	6.13771	1.38645e-09	4.10574e-09	10.7738
KLHDC7B	-0.866808	2.47488	-6.12583	1.4884e-09	4.39621e-09	10.7047
MYBPC1	0.654776	0.514416	6.11811	1.55854e-09	4.59584e-09	10.6598
IGFBP5	-0.912529	3.26353	-6.10639	1.67121e-09	4.91538e-09	10.5919
MAN1C1	0.829855	1.81551	6.10292	1.70611e-09	5.01449e-09	10.5718
HMOX1	-0.59962	3.27744	-6.07134	2.05791e-09	6.00769e-09	10.3892
HSPB6	-0.615676	0.961177	-6.06089	2.18911e-09	6.37885e-09	10.3291
PRSS21	-0.636119	0.848794	-6.04352	2.42572e-09	7.0438e-09	10.2292
EPDR1	-0.625419	1.5113	-6.02825	2.65412e-09	7.67506e-09	10.1416
C3	-0.735842	3.17052	-6.01969	2.79109e-09	8.06185e-09	10.0926
CYP1B1	-0.671464	1.31553	-6.00679	3.01092e-09	8.66891e-09	10.0188
MMP28	0.708981	2.5522	5.96933	3.74907e-09	1.07107e-08	9.80553
GUCA2A	0.807809	0.956177	5.96543	3.83527e-09	1.09445e-08	9.78342
PODN	-0.619241	1.69375	-5.9585	3.99348e-09	1.1383e-08	9.7441
KRT13	1.51959	3.89777	5.9417	4.40377e-09	1.25241e-08	9.64898
PTGIS	-0.719939	1.49114	-5.91555	5.12555e-09	1.44719e-08	9.5014
HLA-DQB2	-0.656215	1.93134	-5.89908	5.63775e-09	1.58574e-08	9.4088
MAL	1.05116	2.30112	5.88917	5.97003e-09	1.67583e-08	9.35313
KRTDAP	-1.05565	1.40797	-5.87279	6.56096e-09	1.83392e-08	9.26139
DES	-1.18013	2.62267	-5.85676	7.19428e-09	2.0076e-08	9.17183
CD24	0.641048	4.9073	5.84099	7.87544e-09	2.18867e-08	9.08393
FBLN1	0.668134	4.23375	5.8357	8.11772e-09	2.254e-08	9.05449
LTF	-0.736082	1.10888	-5.78757	1.06828e-08	2.93636e-08	8.78776
MMP7	-1.00076	2.36274	-5.77285	1.16142e-08	3.18402e-08	8.70658
GSTM3	0.817883	2.40427	5.67262	2.04205e-08	5.49506e-08	8.15885
GTSF1	-0.698778	0.83876	-5.64929	2.32582e-08	6.22533e-08	8.03263
FOS	0.601697	4.45688	5.58497	3.32159e-08	8.77094e-08	7.68708
MFAP4	-0.755042	2.83471	-5.55497	3.91754e-08	1.02626e-07	7.52714
PODXL2	0.587674	3.17183	5.55001	4.02565e-08	1.05348e-07	7.50076
TRIM31	0.799622	1.68815	5.48738	5.66576e-08	1.46287e-07	7.1697
TAC3	0.909153	1.11156	5.43033	7.71273e-08	1.96193e-07	6.87112
FABP4	1.10658	2.42624	5.4051	8.83178e-08	2.23753e-07	6.74001
S100A4	0.66909	5.06453	5.40494	8.83931e-08	2.23898e-07	6.73919
FUT3	0.655195	2.3905	5.37033	1.06354e-07	2.67986e-07	6.56025
KLK11	-0.626167	0.670303	-5.35905	1.12942e-07	2.83847e-07	6.50213
WDR72	0.720921	2.00945	5.29731	1.56601e-07	3.88979e-07	6.18618
BST2	-0.677433	4.74447	-5.28176	1.69951e-07	4.20805e-07	6.10713
KRT1	-0.765273	0.98289	-5.26197	1.88549e-07	4.6502e-07	6.00681
CLIC6	0.858703	1.53217	5.26065	1.89856e-07	4.68151e-07	6.00014
IRX3	-0.779553	1.868	-5.25655	1.9397e-07	4.78108e-07	5.97943
CDKN2A	-0.831594	2.03217	-5.23899	2.12608e-07	5.22306e-07	5.89082
CD36	-0.633185	1.28742	-5.2215	2.32887e-07	5.69561e-07	5.80285
CDKN2B	-0.594989	2.14874	-5.19398	2.68658e-07	6.53481e-07	5.66491
GABBR2	0.689151	1.01542	5.12137	3.90393e-07	9.34918e-07	5.30437
DUOX2	0.627067	1.74181	5.09106	4.55693e-07	1.08406e-06	5.15525
ZNF486	0.58607	2.17186	5.07144	5.03477e-07	1.19254e-06	5.05914
TNS4	0.593764	3.32847	5.04786	5.67304e-07	1.33842e-06	4.94413
GJB6	0.698892	3.08421	4.82129	1.74303e-06	3.93978e-06	3.86437
PRSS3	-0.621123	1.49488	-4.80239	1.91025e-06	4.2961e-06	3.7764
FOSB	0.653449	2.71834	4.74491	2.51926e-06	5.60352e-06	3.51082
ACTC1	-0.681433	1.06083	-4.73389	2.65562e-06	5.8922e-06	3.46026
ADH1C	0.687114	1.12015	4.70335	3.07159e-06	6.7816e-06	3.32073
MAGEA4	-0.678814	1.05947	-4.53393	6.78594e-06	1.45375e-05	2.5619
GSTM1	1.01625	1.46349	4.4222	1.12886e-05	2.3647e-05	2.07586
PLA2G2A	0.858362	2.71003	4.4033	1.22903e-05	2.56571e-05	1.99477
CEACAM6	-0.94331	2.41209	-4.37447	1.39833e-05	2.90398e-05	1.87173
DEFB1	-0.728856	2.65287	-4.26727	2.24504e-05	4.56719e-05	1.42094
GJB2	-0.651401	3.92252	-4.21834	2.77733e-05	5.60015e-05	1.21867
FAM83A	-0.629679	2.54321	-4.04568	5.78481e-05	0.000113014	0.522812
MAGEA3	-0.680132	1.53664	-3.97601	7.71992e-05	0.000148942	0.249911
PKP1	-0.591659	2.82444	-3.95931	8.26754e-05	0.000158945	0.185167
MYH11	-0.585219	1.97505	-3.95395	8.45105e-05	0.000162225	0.164432
LCN2	-0.776736	3.42108	-3.82356	0.000143004	0.000267874	-0.33148
GSTA1	0.624067	1.39336	3.72806	0.000208204	0.000382865	-0.684554
CEACAM5	-0.634697	1.72311	-3.60275	0.000336665	0.000604485	-1.13479
AKR1B10	-0.709137	2.02564	-3.57038	0.000380295	0.000679036	-1.24868
KRT4	-0.586436	1.79758	-3.17529	0.00156105	0.00257869	-2.5586
SPRR1A	0.598531	3.57268	3.0721	0.00220618	0.00357891	-2.87619
CLCA2	-0.618141	2.34339	-2.93092	0.00348734	0.00551599	-3.29414
[truncated: 1 more rows]

## Sheet: Supplementary Table 5
Supplementary Table5: Identification of phagocytosis regulatory gene clusters in BLCA
ID	geneCluster
TCGA_TCGA-ZF-A9RN	A
TCGA_TCGA-CF-A1HR	A
TCGA_TCGA-XF-A8HH	A
TCGA_TCGA-ZF-AA4W	B
TCGA_TCGA-XF-A9SU	B
TCGA_TCGA-DK-A3IQ	B
TCGA_TCGA-FD-A6TK	B
TCGA_TCGA-DK-A1A7	A
TCGA_TCGA-CU-A5W6	A
TCGA_TCGA-DK-A3X1	A
TCGA_TCGA-XF-A9ST	A
TCGA_TCGA-CF-A9FM	A
TCGA_TCGA-BT-A20V	A
TCGA_TCGA-GV-A3QF	A
TCGA_TCGA-DK-A2I4	B
TCGA_TCGA-DK-A6B2	A
TCGA_TCGA-DK-A1AG	A
TCGA_TCGA-XF-A9SZ	B
TCGA_TCGA-E7-A519	A
TCGA_TCGA-2F-A9KO	A
TCGA_TCGA-ZF-A9R1	A
TCGA_TCGA-4Z-AA7S	A
TCGA_TCGA-BL-A13J	B
TCGA_TCGA-DK-A3IK	A
TCGA_TCGA-C4-A0F1	B
TCGA_TCGA-DK-A3IS	A
TCGA_TCGA-UY-A9PH	A
TCGA_TCGA-E5-A4TZ	A
TCGA_TCGA-DK-A3WW	B
TCGA_TCGA-K4-A5RH	B
TCGA_TCGA-ZF-AA56	B
TCGA_TCGA-UY-A8OB	B
TCGA_TCGA-YC-A9TC	B
TCGA_TCGA-CF-A7I0	A
TCGA_TCGA-K4-A5RJ	B
TCGA_TCGA-YF-AA3L	A
TCGA_TCGA-CF-A3MI	A
TCGA_TCGA-DK-A6B0	A
TCGA_TCGA-DK-A6B1	A
TCGA_TCGA-G2-AA3C	B
TCGA_TCGA-XF-AAN3	B
TCGA_TCGA-CU-A0YO	A
TCGA_TCGA-BT-A3PJ	B
TCGA_TCGA-CF-A47Y	A
TCGA_TCGA-FD-A62O	A
TCGA_TCGA-BL-A0C8	A
TCGA_TCGA-E7-A7DV	B
TCGA_TCGA-DK-A3WY	B
TCGA_TCGA-BT-A20N	A
TCGA_TCGA-G2-A2ES	B
TCGA_TCGA-GC-A3YS	B
TCGA_TCGA-FD-A43X	A
TCGA_TCGA-XF-A9SM	B
TCGA_TCGA-DK-A6AV	A
TCGA_TCGA-GU-A42Q	B
TCGA_TCGA-C4-A0F7	B
TCGA_TCGA-CF-A47W	A
TCGA_TCGA-XF-AAMQ	A
TCGA_TCGA-K4-A3WS	B
TCGA_TCGA-C4-A0EZ	B
TCGA_TCGA-CF-A47S	A
TCGA_TCGA-ZF-AA5P	B
TCGA_TCGA-XF-A9SX	B
TCGA_TCGA-FD-A3B8	B
TCGA_TCGA-CF-A27C	A
TCGA_TCGA-XF-A9T4	B
TCGA_TCGA-HQ-A2OF	A
TCGA_TCGA-DK-AA74	B
TCGA_TCGA-FD-A3SM	B
TCGA_TCGA-KQ-A41P	A
TCGA_TCGA-C4-A0F6	A
TCGA_TCGA-FD-A3B5	B
TCGA_TCGA-4Z-AA80	A
TCGA_TCGA-FD-A3B6	B
TCGA_TCGA-4Z-AA87	A
TCGA_TCGA-DK-A1A6	A
TCGA_TCGA-DK-A1AD	A
TCGA_TCGA-FD-A5BS	B
TCGA_TCGA-2F-A9KW	B
TCGA_TCGA-DK-AA6T	A
TCGA_TCGA-4Z-AA84	B
TCGA_TCGA-FJ-A3Z9	A
TCGA_TCGA-CU-A0YR	A
TCGA_TCGA-FD-A3B3	B
TCGA_TCGA-FD-A43N	A
TCGA_TCGA-BL-A13I	B
TCGA_TCGA-KQ-A41S	B
TCGA_TCGA-4Z-AA86	B
TCGA_TCGA-E7-A5KF	A
TCGA_TCGA-XF-AAN7	B
TCGA_TCGA-DK-AA6M	B
TCGA_TCGA-CU-A3YL	A
TCGA_TCGA-ZF-A9RD	B
TCGA_TCGA-C4-A0F0	B
TCGA_TCGA-FD-A3SR	B
TCGA_TCGA-DK-A6B5	B
TCGA_TCGA-HQ-A5ND	A
TCGA_TCGA-DK-AA76	A
TCGA_TCGA-CF-A47V	A
TCGA_TCGA-E7-A3Y1	A
TCGA_TCGA-ZF-AA53	B
TCGA_TCGA-ZF-A9R7	A
TCGA_TCGA-GV-A40G	A
TCGA_TCGA-4Z-AA7M	A
TCGA_TCGA-BT-A2LD	B
TCGA_TCGA-4Z-AA82	B
TCGA_TCGA-FD-A62P	B
TCGA_TCGA-DK-AA6U	A
TCGA_TCGA-FD-A3N6	B
TCGA_TCGA-2F-A9KR	A
TCGA_TCGA-CF-A3MF	A
TCGA_TCGA-CU-A3KJ	B
TCGA_TCGA-FD-A6TC	B
TCGA_TCGA-XF-A8HB	A
TCGA_TCGA-XF-AAN1	A
TCGA_TCGA-FJ-A871	B
TCGA_TCGA-UY-A9PA	A
TCGA_TCGA-E7-A4IJ	A
TCGA_TCGA-XF-AAMZ	A
TCGA_TCGA-XF-AAMR	B
TCGA_TCGA-BT-A42E	B
TCGA_TCGA-K4-A6FZ	B
TCGA_TCGA-DK-A1AF	B
TCGA_TCGA-FD-A6TB	B
TCGA_TCGA-GU-AATO	B
TCGA_TCGA-BT-A20U	B
TCGA_TCGA-DK-A1AA	A
TCGA_TCGA-GV-A3JW	A
TCGA_TCGA-FD-A5BZ	B
TCGA_TCGA-ZF-A9R9	A
TCGA_TCGA-G2-AA3F	A
TCGA_TCGA-ZF-AA5H	B
TCGA_TCGA-XF-A8HD	B
TCGA_TCGA-FD-A6TH	B
TCGA_TCGA-4Z-AA7O	A
TCGA_TCGA-DK-A6B6	A
TCGA_TCGA-E7-A6MF	A
TCGA_TCGA-DK-AA6W	B
TCGA_TCGA-GC-A3BM	A
TCGA_TCGA-GU-A42P	A
TCGA_TCGA-GV-A3QI	A
TCGA_TCGA-XF-A9T3	B
TCGA_TCGA-E7-A8O7	A
TCGA_TCGA-DK-AA77	A
TCGA_TCGA-XF-AAML	A
TCGA_TCGA-2F-A9KQ	A
TCGA_TCGA-CF-A3MH	A
TCGA_TCGA-XF-A8HC	A
TCGA_TCGA-ZF-AA4T	A
TCGA_TCGA-FD-A6TI	A
TCGA_TCGA-H4-A2HO	A
TCGA_TCGA-CF-A47X	A
TCGA_TCGA-XF-A9SP	B
TCGA_TCGA-K4-A4AC	B
TCGA_TCGA-BL-A5ZZ	B
TCGA_TCGA-S5-AA26	A
TCGA_TCGA-E7-A677	A
TCGA_TCGA-DK-A1AC	A
TCGA_TCGA-GU-A766	B
TCGA_TCGA-DK-A2HX	B
TCGA_TCGA-UY-A8OC	B
TCGA_TCGA-FD-A5BR	A
TCGA_TCGA-DK-AA6S	B
TCGA_TCGA-4Z-AA7Q	A
TCGA_TCGA-HQ-A2OE	A
TCGA_TCGA-XF-AAMX	A
TCGA_TCGA-LT-A5Z6	A
TCGA_TCGA-YC-A89H	A
TCGA_TCGA-E7-A8O8	A
TCGA_TCGA-GC-A3OO	B
TCGA_TCGA-DK-AA75	A
TCGA_TCGA-BT-A2LB	B
TCGA_TCGA-ZF-AA54	B
TCGA_TCGA-FT-A3EE	A
TCGA_TCGA-FJ-A3ZF	A
TCGA_TCGA-DK-A3X2	A
TCGA_TCGA-XF-AAME	B
TCGA_TCGA-ZF-AA4R	B
TCGA_TCGA-GV-A3JZ	A
TCGA_TCGA-DK-A2I2	B
TCGA_TCGA-K4-A83P	B
TCGA_TCGA-4Z-AA7Y	A
TCGA_TCGA-E7-A7XN	B
TCGA_TCGA-2F-A9KP	A
TCGA_TCGA-UY-A78M	A
TCGA_TCGA-FD-A6TD	B
TCGA_TCGA-BT-A20Q	A
TCGA_TCGA-ZF-AA51	A
TCGA_TCGA-GU-A42R	A
TCGA_TCGA-PQ-A6FI	B
TCGA_TCGA-ZF-AA4X	A
TCGA_TCGA-FD-A5BU	B
TCGA_TCGA-CF-A8HX	A
TCGA_TCGA-XF-A9SK	B
TCGA_TCGA-GD-A3OS	B
TCGA_TCGA-FD-A6TG	A
TCGA_TCGA-4Z-AA7N	B
TCGA_TCGA-GV-A3QK	A
TCGA_TCGA-K4-A5RI	B
TCGA_TCGA-GV-A40E	B
TCGA_TCGA-FD-A43Y	B
TCGA_TCGA-DK-A3IV	A
TCGA_TCGA-G2-A2EL	A
TCGA_TCGA-E7-A541	A
TCGA_TCGA-XF-AAN2	B
TCGA_TCGA-LC-A66R	B
TCGA_TCGA-ZF-A9RE	A
TCGA_TCGA-UY-A9PE	A
TCGA_TCGA-XF-AAMG	A
TCGA_TCGA-GU-A763	A
TCGA_TCGA-G2-AA3D	A
TCGA_TCGA-ZF-A9R4	A
TCGA_TCGA-E7-A97P	B
TCGA_TCGA-5N-A9KM	A
TCGA_TCGA-ZF-A9RC	B
TCGA_TCGA-MV-A51V	A
TCGA_TCGA-S5-A6DX	A
TCGA_TCGA-FJ-A3ZE	A
TCGA_TCGA-YC-A8S6	B
TCGA_TCGA-UY-A9PF	A
TCGA_TCGA-GV-A3JV	A
TCGA_TCGA-ZF-AA5N	A
TCGA_TCGA-XF-A9T8	B
TCGA_TCGA-GV-A3QG	B
TCGA_TCGA-5N-A9KI	B
TCGA_TCGA-CF-A3MG	A
TCGA_TCGA-GC-A4ZW	A
TCGA_TCGA-E7-A4XJ	A
TCGA_TCGA-FD-A3NA	A
TCGA_TCGA-DK-A3IT	A
TCGA_TCGA-R3-A69X	B
TCGA_TCGA-4Z-AA83	A
TCGA_TCGA-ZF-A9R0	A
TCGA_TCGA-GC-A3I6	B
TCGA_TCGA-XF-A9SH	A
TCGA_TCGA-UY-A78L	B
TCGA_TCGA-XF-AAN5	B
TCGA_TCGA-UY-A78P	B
TCGA_TCGA-CF-A8HY	A
TCGA_TCGA-CF-A9FL	A
TCGA_TCGA-E7-A6MD	A
TCGA_TCGA-CF-A9FF	A
TCGA_TCGA-XF-AAMY	A
TCGA_TCGA-G2-A3IE	A
TCGA_TCGA-GU-A767	A
TCGA_TCGA-G2-A3IB	B
TCGA_TCGA-CF-A1HS	B
TCGA_TCGA-DK-A3IN	B
TCGA_TCGA-2F-A9KT	A
TCGA_TCGA-UY-A78N	A
TCGA_TCGA-DK-A1A5	B
TCGA_TCGA-E7-A5KE	A
TCGA_TCGA-FD-A62S	B
TCGA_TCGA-G2-AA3B	A
TCGA_TCGA-K4-A54R	B
TCGA_TCGA-XF-A9T5	B
TCGA_TCGA-BT-A20J	B
TCGA_TCGA-XF-AAMW	B
TCGA_TCGA-ZF-AA4V	B
TCGA_TCGA-GU-AATP	B
TCGA_TCGA-CU-A0YN	B
TCGA_TCGA-XF-AAMH	B
TCGA_TCGA-DK-A2I6	B
TCGA_TCGA-DK-AA6Q	B
TCGA_TCGA-XF-A8HI	A
TCGA_TCGA-DK-A2I1	A
TCGA_TCGA-E7-A7PW	A
TCGA_TCGA-XF-AAMT	B
TCGA_TCGA-BT-A20R	B
TCGA_TCGA-H4-A2HQ	A
TCGA_TCGA-FD-A43S	B
TCGA_TCGA-ZF-AA58	B
TCGA_TCGA-DK-AA6P	A
TCGA_TCGA-XF-AAN0	B
TCGA_TCGA-BT-A0YX	B
TCGA_TCGA-ZF-A9R5	A
TCGA_TCGA-GV-A3JX	A
TCGA_TCGA-ZF-A9R3	A
TCGA_TCGA-G2-A2EO	B
TCGA_TCGA-CF-A5UA	A
TCGA_TCGA-K4-A3WU	B
TCGA_TCGA-DK-AA71	A
TCGA_TCGA-XF-A9T2	B
TCGA_TCGA-FD-A5BY	B
TCGA_TCGA-BT-A20T	A
TCGA_TCGA-UY-A78O	A
TCGA_TCGA-4Z-AA89	A
TCGA_TCGA-XF-A9SW	B
TCGA_TCGA-BT-A20W	A
TCGA_TCGA-FD-A3N5	B
TCGA_TCGA-DK-A3WX	B
TCGA_TCGA-FD-A62N	B
TCGA_TCGA-HQ-A5NE	B
TCGA_TCGA-XF-A8HE	B
TCGA_TCGA-DK-AA6R	B
TCGA_TCGA-XF-A9SI	B
TCGA_TCGA-BT-A42C	A
TCGA_TCGA-KQ-A41O	A
TCGA_TCGA-YF-AA3M	A
TCGA_TCGA-ZF-AA4N	B
TCGA_TCGA-G2-A2EC	A
TCGA_TCGA-CF-A5U8	A
TCGA_TCGA-UY-A8OD	B
TCGA_TCGA-4Z-AA7R	A
TCGA_TCGA-FD-A3B4	B
TCGA_TCGA-FJ-A3Z7	A
TCGA_TCGA-G2-A2EJ	B
TCGA_TCGA-SY-A9G0	B
TCGA_TCGA-G2-A2EK	A
TCGA_TCGA-FD-A5BX	B
TCGA_TCGA-XF-AAN4	B
TCGA_TCGA-FD-A3SO	B
TCGA_TCGA-FD-A6TA	A
TCGA_TCGA-FD-A3SS	B
TCGA_TCGA-FD-A43P	A
TCGA_TCGA-BT-A3PK	B
TCGA_TCGA-XF-A9T6	B
TCGA_TCGA-FD-A5BV	A
TCGA_TCGA-ZF-AA4U	A
TCGA_TCGA-SY-A9G5	B
TCGA_TCGA-KQ-A41R	A
TCGA_TCGA-GC-A6I1	B
TCGA_TCGA-GU-A764	B
TCGA_TCGA-G2-A2EF	B
TCGA_TCGA-FT-A61P	B
TCGA_TCGA-K4-AAQO	A
TCGA_TCGA-DK-AA6L	B
TCGA_TCGA-K4-A6MB	A
TCGA_TCGA-BT-A20P	A
TCGA_TCGA-FD-A3SJ	A
TCGA_TCGA-G2-A3VY	A
TCGA_TCGA-GC-A3WC	B
TCGA_TCGA-CU-A3QU	A
TCGA_TCGA-FD-A3SP	B
TCGA_TCGA-GC-A3RB	A
TCGA_TCGA-GU-AATQ	B
TCGA_TCGA-GC-A6I3	A
TCGA_TCGA-GC-A3RD	A
TCGA_TCGA-GD-A3OQ	B
TCGA_TCGA-CF-A47T	A
TCGA_TCGA-ZF-AA52	B
TCGA_TCGA-XF-A8HG	A
TCGA_TCGA-FD-A3B7	B
TCGA_TCGA-DK-A3IL	A
TCGA_TCGA-E7-A6ME	A
TCGA_TCGA-GD-A2C5	A
TCGA_TCGA-DK-AA6X	B
TCGA_TCGA-UY-A9PD	A
TCGA_TCGA-DK-A3IM	B
TCGA_TCGA-BT-A42F	B
TCGA_TCGA-FD-A3SL	B
TCGA_TCGA-BT-A3PH	A
TCGA_TCGA-FD-A3SQ	B
TCGA_TCGA-ZF-A9RF	B
TCGA_TCGA-DK-A1A3	B
TCGA_TCGA-BT-A2LA	B
TCGA_TCGA-PQ-A6FN	B
TCGA_TCGA-GD-A3OP	A
TCGA_TCGA-FD-A5BT	B
TCGA_TCGA-BL-A3JM	B
TCGA_TCGA-E7-A85H	A
TCGA_TCGA-CU-A72E	B
TCGA_TCGA-FD-A3SN	B
TCGA_TCGA-GU-A762	B
TCGA_TCGA-GV-A3QH	A
TCGA_TCGA-FD-A6TF	B
TCGA_TCGA-XF-A9SJ	B
TCGA_TCGA-ZF-A9RL	A
TCGA_TCGA-E7-A678	A
TCGA_TCGA-GD-A76B	A
TCGA_TCGA-GV-A6ZA	A
TCGA_TCGA-FD-A5C1	B
TCGA_TCGA-BT-A20X	B
TCGA_TCGA-K4-A3WV	B
TCGA_TCGA-FD-A5C0	A
TCGA_TCGA-DK-A3IU	B
TCGA_TCGA-UY-A78K	A
TCGA_TCGA-DK-A1AE	A
TCGA_TCGA-LT-A8JT	A
TCGA_TCGA-BT-A20O	B
TCGA_TCGA-K4-A4AB	B
TCGA_TCGA-FD-A43U	B
TCGA_TCGA-FD-A6TE	A
TCGA_TCGA-XF-A9SV	A
TCGA_TCGA-GD-A6C6	A
TCGA_TCGA-KQ-A41N	A
TCGA_TCGA-4Z-AA7W	B
TCGA_TCGA-CF-A9FH	A
TCGA_TCGA-KQ-A41Q	A
TCGA_TCGA-E7-A3X6	A
TCGA_TCGA-XF-A9SL	B
TCGA_TCGA-4Z-AA81	A
TCGA_TCGA-DK-A1AB	B
TCGA_TCGA-XF-A9T0	A
TCGA_TCGA-GC-A3RC	B
TCGA_TCGA-XF-AAN8	B
TCGA_TCGA-XF-A8HF	A
TCGA_TCGA-E5-A2PC	A
TCGA_TCGA-ZF-A9R2	A
TCGA_TCGA-E5-A4U1	A
TCGA_TCGA-BT-A0S7	B
TCGA_TCGA-ZF-A9RM	A
TCGA_TCGA-UY-A9PB	B
TCGA_TCGA-XF-A9SY	B
TCGA_TCGA-E7-A7DU	A
TCGA_TCGA-XF-AAMJ	B
GSE32894_GSM814052	A
GSE32894_GSM814053	B
GSE32894_GSM814054	A
GSE32894_GSM814055	A
GSE32894_GSM814056	B
GSE32894_GSM814057	B
GSE32894_GSM814058	A
GSE32894_GSM814059	A
GSE32894_GSM814060	B
GSE32894_GSM814061	A
GSE32894_GSM814062	B
GSE32894_GSM814063	A
GSE32894_GSM814064	B
GSE32894_GSM814065	A
GSE32894_GSM814066	A
GSE32894_GSM814067	B
GSE32894_GSM814068	B
GSE32894_GSM814069	A
GSE32894_GSM814070	B
GSE32894_GSM814071	A
GSE32894_GSM814072	A
GSE32894_GSM814073	B
GSE32894_GSM814074	A
GSE32894_GSM814075	B
GSE32894_GSM814076	B
GSE32894_GSM814077	B
GSE32894_GSM814078	A
GSE32894_GSM814079	A
GSE32894_GSM814080	B
GSE32894_GSM814081	B
GSE32894_GSM814082	A
GSE32894_GSM814083	B
GSE32894_GSM814084	A
GSE32894_GSM814085	B
GSE32894_GSM814086	A
GSE32894_GSM814087	A
GSE32894_GSM814088	A
GSE32894_GSM814089	B
GSE32894_GSM814090	B
GSE32894_GSM814091	A
GSE32894_GSM814092	B
GSE32894_GSM814093	A
GSE32894_GSM814094	B
GSE32894_GSM814095	A
GSE32894_GSM814096	A
GSE32894_GSM814097	B
GSE32894_GSM814098	A
GSE32894_GSM814099	A
GSE32894_GSM814100	A
GSE32894_GSM814101	B
GSE32894_GSM814102	A
GSE32894_GSM814103	A
GSE32894_GSM814104	A
GSE32894_GSM814105	B
GSE32894_GSM814106	A
GSE32894_GSM814107	A
GSE32894_GSM814108	B
GSE32894_GSM814109	B
GSE32894_GSM814110	A
GSE32894_GSM814111	B
GSE32894_GSM814112	A
GSE32894_GSM814113	B
GSE32894_GSM814114	A
GSE32894_GSM814115	B
GSE32894_GSM814116	A
GSE32894_GSM814117	A
GSE32894_GSM814118	A
GSE32894_GSM814119	A
GSE32894_GSM814120	A
GSE32894_GSM814121	A
GSE32894_GSM814122	A
GSE32894_GSM814123	A
GSE32894_GSM814124	A
GSE32894_GSM814125	B
GSE32894_GSM814126	B
GSE32894_GSM814127	B
GSE32894_GSM814128	A
GSE32894_GSM814129	A
GSE32894_GSM814130	A
GSE32894_GSM814131	A
GSE32894_GSM814132	A
GSE32894_GSM814133	A
GSE32894_GSM814134	A
GSE32894_GSM814135	A
GSE32894_GSM814136	A
GSE32894_GSM814137	A
GSE32894_GSM814138	B
GSE32894_GSM814139	A
GSE32894_GSM814140	A
GSE32894_GSM814141	B
GSE32894_GSM814142	B
GSE32894_GSM814143	A
GSE32894_GSM814144	B
GSE32894_GSM814145	B
GSE32894_GSM814146	B
GSE32894_GSM814147	A
GSE32894_GSM814148	A
GSE32894_GSM814149	A
GSE32894_GSM814150	A
GSE32894_GSM814151	B
GSE32894_GSM814152	B
GSE32894_GSM814153	A
GSE32894_GSM814154	A
GSE32894_GSM814155	A
GSE32894_GSM814156	B
GSE32894_GSM814157	A
GSE32894_GSM814158	B
GSE32894_GSM814159	A
GSE32894_GSM814160	A
GSE32894_GSM814161	B
GSE32894_GSM814162	A
GSE32894_GSM814163	A
GSE32894_GSM814164	A
GSE32894_GSM814165	A
GSE32894_GSM814166	A
GSE32894_GSM814167	A
GSE32894_GSM814168	B
GSE32894_GSM814169	A
GSE32894_GSM814170	A
GSE32894_GSM814171	A
GSE32894_GSM814172	B
GSE32894_GSM814173	B
GSE32894_GSM814174	A
GSE32894_GSM814175	B
GSE32894_GSM814176	B
GSE32894_GSM814177	A
GSE32894_GSM814178	A
GSE32894_GSM814179	B
GSE32894_GSM814180	B
GSE32894_GSM814181	A
GSE32894_GSM814182	B
GSE32894_GSM814183	A
GSE32894_GSM814184	A
GSE32894_GSM814185	A
GSE32894_GSM814186	B
GSE32894_GSM814187	B
GSE32894_GSM814188	B
GSE32894_GSM814189	B
GSE32894_GSM814190	A
GSE32894_GSM814191	A
GSE32894_GSM814192	A
GSE32894_GSM814193	A
GSE32894_GSM814194	A
GSE32894_GSM814195	A
GSE32894_GSM814196	A
GSE32894_GSM814197	B
GSE32894_GSM814198	A
GSE32894_GSM814199	A
GSE32894_GSM814200	A
GSE32894_GSM814201	A
GSE32894_GSM814202	A
GSE32894_GSM814203	A
GSE32894_GSM814204	B
GSE32894_GSM814205	A
GSE32894_GSM814206	A
GSE32894_GSM814207	A
GSE32894_GSM814208	A
GSE32894_GSM814209	A
GSE32894_GSM814210	A
GSE32894_GSM814211	A
GSE32894_GSM814212	A
GSE32894_GSM814213	A
GSE32894_GSM814214	B
GSE32894_GSM814215	A
GSE32894_GSM814216	A
GSE32894_GSM814217	B
GSE32894_GSM814218	B
GSE32894_GSM814219	B
GSE32894_GSM814220	B
GSE32894_GSM814221	A
GSE32894_GSM814222	A
GSE32894_GSM814223	A
GSE32894_GSM814224	A
GSE32894_GSM814225	B
GSE32894_GSM814226	A
GSE32894_GSM814227	A
GSE32894_GSM814228	A
GSE32894_GSM814229	A
GSE32894_GSM814230	A
GSE32894_GSM814231	A
GSE32894_GSM814232	A
GSE32894_GSM814233	B
GSE32894_GSM814234	A
GSE32894_GSM814235	B
GSE32894_GSM814236	B
GSE32894_GSM814237	A
GSE32894_GSM814238	B
GSE32894_GSM814239	B
GSE32894_GSM814240	A
GSE32894_GSM814241	B
GSE32894_GSM814242	B
GSE32894_GSM814243	A
GSE32894_GSM814244	A
GSE32894_GSM814245	A
GSE32894_GSM814246	B
GSE32894_GSM814247	A
GSE32894_GSM814248	B
GSE32894_GSM814249	A
GSE32894_GSM814250	A
GSE32894_GSM814251	B
GSE32894_GSM814252	A
GSE32894_GSM814253	A
GSE32894_GSM814254	A
GSE32894_GSM814255	A
GSE32894_GSM814256	A
GSE32894_GSM814257	A
GSE32894_GSM814258	B
GSE32894_GSM814259	A
GSE32894_GSM814260	A
GSE32894_GSM814261	A
GSE32894_GSM814262	B
GSE32894_GSM814263	B
GSE32894_GSM814264	B
GSE32894_GSM814265	A
GSE32894_GSM814266	A
GSE32894_GSM814267	A
GSE32894_GSM814268	B
GSE32894_GSM814269	B
GSE32894_GSM814270	B
GSE32894_GSM814271	A
GSE32894_GSM814272	A
GSE32894_GSM814273	B
GSE32894_GSM814274	A
GSE32894_GSM814275	A
GSE32894_GSM814276	A
GSE32894_GSM814277	B
GSE32894_GSM814278	A
GSE32894_GSM814279	B
GSE32894_GSM814280	A
GSE32894_GSM814281	A
GSE32894_GSM814282	B
GSE32894_GSM814283	A
GSE32894_GSM814284	A
GSE32894_GSM814285	B
GSE32894_GSM814286	A
GSE32894_GSM814287	B
GSE32894_GSM814288	A
GSE32894_GSM814289	B
GSE32894_GSM814290	A
GSE32894_GSM814291	A
GSE32894_GSM814292	A
GSE32894_GSM814293	B
GSE32894_GSM814294	B
GSE32894_GSM814295	A
GSE32894_GSM814296	A
GSE32894_GSM814297	A
GSE32894_GSM814298	B
GSE32894_GSM814299	A
GSE32894_GSM814300	A
GSE32894_GSM814301	B
GSE32894_GSM814302	B
GSE32894_GSM814303	B
GSE32894_GSM814304	A
GSE32894_GSM814305	A
GSE32894_GSM814306	A
GSE32894_GSM814307	A
GSE32894_GSM814308	B
GSE32894_GSM814309	A
GSE32894_GSM814310	A
GSE32894_GSM814311	A
GSE32894_GSM814312	B
GSE32894_GSM814313	B
GSE32894_GSM814314	A
GSE32894_GSM814315	B
GSE32894_GSM814316	B
GSE32894_GSM814317	B
GSE32894_GSM814318	A
GSE32894_GSM814319	A
GSE32894_GSM814320	B
GSE32894_GSM814321	A
GSE32894_GSM814322	A
GSE32894_GSM814323	A
GSE32894_GSM814324	A
GSE32894_GSM814325	B
GSE32894_GSM814326	A
GSE32894_GSM814327	A
GSE32894_GSM814328	A
GSE32894_GSM814329	A
GSE32894_GSM814330	A
GSE32894_GSM814331	B
GSE32894_GSM814332	B
GSE32894_GSM814333	A
GSE32894_GSM814334	B
GSE32894_GSM814335	B
GSE32894_GSM814336	A
GSE32894_GSM814337	A
GSE32894_GSM814338	A
GSE32894_GSM814339	A
GSE32894_GSM814340	B
GSE32894_GSM814341	A
GSE32894_GSM814342	A
GSE32894_GSM814343	A
GSE32894_GSM814344	B
GSE32894_GSM814345	A
GSE32894_GSM814346	B
GSE32894_GSM814347	A
GSE32894_GSM814348	A
GSE32894_GSM814349	B
GSE32894_GSM814350	A
GSE32894_GSM814351	A
GSE32894_GSM814352	A
GSE32894_GSM814353	B
GSE32894_GSM814354	B
GSE32894_GSM814355	A
GSE32894_GSM814356	A
GSE32894_GSM814357	A
GSE32894_GSM814358	A
GSE32894_GSM814359	B

## Sheet: Supplementary Table 6
Supplementary Table6: 18 genes associated with prognosis were obtained by LASSO COX regression analysis
id	futime	fustat	SIRPG	EMP1	FGFR1	RUNX2	ANXA1	TXNRD1	UAP1L1	ME1	FBP1	ETV5	DENND2D	GMFG	CES1	CNTN1	ACSL5	SPOCD1	GKN1	FBN2
TCGA-ZF-A9RN	1.68493150684932	1	1.75666	1.42645	-0.0277151	-0.0750884	1.70365	3.74926	0.408425	3.84983	1.19502	2.74812	2.90338	2.61669	-0.594283	2.97188	0.908395	-0.877736	-0.312037	-0.137162
TCGA-CF-A1HR	1.06575342465753	0	1.09719	2.63582	1.28819	1.49679	3.36408	2.24012	2.31492	0.66737	3.58168	1.05959	3.6708	2.20349	1.23355	-0.0550618	4.47864	2.53142	0.237105	-0.57281
TCGA-XF-A8HH	0.156164383561644	1	0.445951	3.43278	1.80138	1.81941	5.72378	2.39547	2.17281	2.12619	4.27103	1.21951	3.13172	2.04175	2.1571	2.03136	3.96704	0.459623	-0.312037	2.80831
TCGA-DK-A3IQ	1.47671232876712	1	-0.046552	3.93675	3.92069	3.86363	4.53836	3.38264	2.40628	2.19044	0.805277	2.73089	0.111082	2.26841	4.0763	4.60673	3.3654	1.24162	-0.312037	2.13349
TCGA-CU-A5W6	0.153424657534247	1	0.719331	1.68423	0.548005	1.14721	4.51603	2.82642	1.29471	2.84705	4.20313	1.01072	2.88623	2.02896	-0.0705791	0.438737	2.3851	1.84148	-0.225938	0.674573
TCGA-DK-A3X1	5.5041095890411	0	0.21409	1.84361	0.432874	0.51498	2.45927	1.69047	0.282617	2.39205	3.23267	0.0150277	1.98719	3.09808	-0.195252	0.607957	3.80046	1.09742	0.109143	0.82337
TCGA-XF-A9ST	0.350684931506849	1	-0.0496878	1.49132	4.13628	-0.352568	4.58843	4.1651	3.79246	2.35587	0.406302	1.26184	-0.714067	1.14027	1.55145	-0.20437	0.128227	-0.499362	-0.312037	1.087
TCGA-DK-A2I4	10.5068493150685	0	2.94958	4.09904	2.32202	2.51551	4.30445	3.37139	2.1843	2.6551	4.35157	2.37938	3.51323	4.39232	1.29333	0.826036	4.37893	3.56961	0.117206	1.15422
TCGA-DK-A6B2	1.30684931506849	0	2.0989	3.87963	2.00236	2.39909	4.42154	2.93407	1.87496	2.6761	4.31555	1.96181	3.175	3.32191	2.55729	1.1443	5.34702	1.00741	-0.312037	1.92684
TCGA-XF-A9SZ	2.35342465753425	1	0.697941	2.62123	2.3071	2.38592	5.72952	3.08047	2.147	2.44409	3.43482	1.58511	1.89348	3.51839	1.08844	0.919775	4.72962	1.09422	-0.312037	2.95235
TCGA-E7-A519	1.39178082191781	0	1.11728	-0.359116	0.429737	0.208943	0.514027	0.239506	1.40812	0.0588214	2.1634	0.934081	2.64211	6.47824	0.656869	-0.363438	3.80551	5.62141	1.93562	-0.601535
TCGA-ZF-A9R1	2.11780821917808	0	0.591105	3.25706	1.72291	2.33099	3.14287	4.07939	0.583232	1.75876	4.50907	2.53391	4.39587	2.13173	2.34943	2.18921	2.88589	5.13957	1.53557	1.77965
TCGA-4Z-AA7S	2.91506849315068	1	1.08308	2.73129	1.01966	1.8437	4.76445	1.70712	0.799912	1.81559	4.15542	1.99396	4.90702	1.43856	-0.222031	-0.231201	4.54015	1.0177	-0.0291466	-0.436629
TCGA-BL-A13J	0.221917808219178	1	0.498631	3.92988	1.83747	3	5.64299	2.72843	2.13728	2.72746	2.94581	1.86678	2.37245	1.48078	1.11023	2.06226	4.05915	0.0293729	0.219495	2.69895
TCGA-DK-A3IK	0.4	1	0.450564	1.78913	1.82184	0.471906	3.92669	0.962531	1.5018	0.80859	4.18412	0.818956	3.47819	1.44764	1.64954	0.799813	3.14036	0.703606	0.242235	1.29037
TCGA-C4-A0F1	0.243835616438356	0	0.0834992	2.81703	0.700612	1.4028	6.25525	1.4973	1.94074	2.74802	-0.0335541	1.49784	1.0913	1.6864	1.14145	2.04358	-0.365938	0.0107908	-0.312037	2.09174
TCGA-DK-A3IS	4.18904109589041	0	0.463807	2.55246	0.473306	0.937241	1.99747	2.0859	0.242079	0.225838	4.04635	1.91364	2.56925	1.79648	-0.476654	-0.11905	2.9618	4.6013	-0.185213	0.363961
TCGA-UY-A9PH	4.27671232876712	0	1.88131	2.65529	1.16554	0.723827	2.7343	1.81537	1.91935	1.71118	4.84681	0.84073	2.9269	3.76417	0.783035	-0.170345	5.08283	2.87649	-0.177068	-0.306434
TCGA-DK-A3WW	1.73424657534247	0	2.51037	3.3802	0.140399	1.36115	5.55275	1.63617	1.00187	1.47498	2.18006	1.06058	2.29549	3.74496	-0.566812	0.756723	3.44109	3.72978	-0.312037	4.12191
TCGA-YC-A9TC	0.0547945205479452	1	0.0360401	2.18924	0.80655	3.13642	1.46977	5.72702	2.72685	5.11864	0.50779	2.69752	2.12932	3.17692	0.342718	-0.0236399	-0.341279	0.0554577	-0.312037	-0.140606
TCGA-CF-A7I0	1.00821917808219	0	0.364635	2.36269	1.58645	0.984336	3.67783	1.86357	0.76657	0.803172	5.08999	1.07885	3.611	4.13333	1.40927	0.734081	4.62782	4.02571	1.00425	-0.144904
TCGA-K4-A5RJ	1.47671232876712	0	3.27034	1.78593	2.6583	0.726972	4.51486	3.96468	2.5693	3.68678	4.07985	2.93675	3.91244	4.96936	5.97973	-0.0711079	5.08357	0.162995	-0.312037	1.88578
TCGA-CF-A3MI	1.01369863013699	0	0.358299	1.34131	0.10815	0.450302	2.98218	0.969351	0.543127	-0.535869	3.61278	-0.0816906	1.58162	3.88043	-0.427052	-0.354889	3.28405	3.13813	-0.312037	-0.490969
TCGA-DK-A6B0	6.38356164383562	0	-0.141648	1.48841	0.180158	0.932896	2.45429	1.37185	0.83526	0.0789763	5.10748	1.42671	4.00143	4.1432	0.00281862	-0.290407	3.8269	4.75049	3.02615	-0.471872
TCGA-CU-A0YO	0.408219178082192	1	1.21568	3.92864	1.8	2.44186	4.25907	2.59616	1.2034	1.41525	3.92703	0.97632	2.72055	3.08314	2.62876	1.97907	4.38938	2.52235	0.00754662	0.513595
TCGA-DK-A3WY	13.6082191780822	0	3.68902	2.43036	2.7582	1.04543	3.89908	3.29226	2.51324	1.57653	1.73402	2.21021	3.71707	5.79688	2.49651	1.61454	2.88143	0.171394	-0.312037	1.65286
TCGA-G2-A2ES	2.75068493150685	1	0.965776	5.12788	1.41878	1.0589	7.25055	3.59896	1.88766	2.33512	0.531814	1.84846	2.05857	2.37385	-8.84699e-05	2.05664	3.12821	1.79763	-0.312037	3.86985
TCGA-GC-A3YS	2.07671232876712	0	1.2627	3.28749	2.12641	2.5449	4.71888	3.10535	2.42433	3.62707	1.42149	1.93288	2.29299	2.98626	1.36208	0.579237	1.37531	1.2431	-0.312037	2.13514
TCGA-XF-A9SM	2.87123287671233	0	3.10921	2.94737	1.49271	2.17181	4.52862	3.90858	2.28288	2.71556	2.13488	1.93251	2.76683	4.51523	0.583866	1.00336	2.58058	1.90667	-0.203613	1.5878
TCGA-DK-A6AV	5.34794520547945	0	1.58609	3.45026	0.76849	2.38624	4.4948	2.10175	0.551861	2.2004	4.65166	1.17472	4.01847	3.50165	0.487014	0.6451	4.82934	4.30176	-0.196898	0.163443
TCGA-CF-A47W	1.00821917808219	0	-0.221406	0.392876	0.208829	-0.354402	1.67815	0.656883	0.893442	0.305341	5.49038	0.499678	3.35167	4.67178	0.283609	-0.313517	3.51107	5.41659	0.68946	-0.592886
TCGA-K4-A3WS	2.08493150684932	0	1.63969	3.29844	3.02225	2.27864	3.48498	3.18771	2.49134	2.5819	3.52648	1.74599	2.10517	3.08568	3.5007	3.04148	3.94162	1.9033	-0.312037	1.87363
TCGA-FD-A3B8	1.05205479452055	0	2.75316	3.93824	2.95666	1.9862	4.64426	4.1721	1.88198	3.54187	1.9649	2.77484	2.57557	4.43746	3.51269	3.39907	3.10158	1.59164	0.00835274	1.80416
TCGA-FD-A3SM	1.4986301369863	1	0.274883	2.73083	2.13883	2.18765	4.86978	5.98325	2.6913	4.11317	2.45547	1.8958	3.38158	2.02321	7.71565	1.43066	0.0119313	1.09712	-0.312037	0.178812
TCGA-C4-A0F6	1.91780821917808	0	0.286365	2.56405	0.956132	1.35131	2.74667	2.63948	0.920317	2.47958	2.7014	0.809291	4.72084	1.59928	1.40468	1.06321	4.01856	0.736736	0.35153	1.95945
TCGA-FD-A3B5	0.745205479452055	1	-0.0107422	4.1705	0.981941	2.86846	6.43367	2.98901	2.05489	3.45674	0.372914	0.761761	2.0726	1.03948	-0.447253	4.05572	2.02409	0.669822	-0.242454	2.99536
TCGA-4Z-AA80	0.0520547945205479	1	0.687659	2.13859	0.578632	0.176405	3.05009	3.55905	3.00926	2.44298	6.06684	-0.0224784	4.8445	1.62233	-0.168798	-0.242255	4.80315	1.16237	-0.312037	4.39616
TCGA-FD-A3B6	2.75342465753425	1	2.38418	4.6297	0.987401	1.73879	4.88233	3.797	1.47091	2.26808	2.64942	1.72881	3.02276	3.42021	-0.36241	0.380757	2.66361	-0.0967331	-0.312037	3.36372
TCGA-4Z-AA87	3.98356164383562	0	1.16416	0.159048	1.34324	1.096	3.92521	3.24117	1.5974	1.76975	4.29338	0.655174	1.05113	2.36373	1.11876	-0.248377	5.22185	-0.238376	-0.235111	3.79348
TCGA-DK-A1AD	9.36986301369863	0	0.480591	1.32922	1.17161	0.420161	1.46154	2.35649	0.0611463	1.49626	4.16682	0.155274	2.55567	1.47923	1.59904	1.44213	3.093	-0.602544	-0.312037	-0.53312
TCGA-FD-A5BS	4.49041095890411	0	2.72302	2.2435	2.2017	1.66189	2.68685	1.6308	1.63417	1.29748	3.38798	1.55063	1.75298	4.23176	2.22384	0.15387	1.83468	0.663039	-0.312037	1.21899
TCGA-2F-A9KW	0.695890410958904	1	0.362527	3.28623	3.92733	0.444655	6.04893	4.49766	2.71648	1.67222	3.34973	1.88078	2.5457	3.18759	1.30484	-0.289676	2.76387	0.00254158	-0.197203	4.94609
TCGA-DK-AA6T	1.56712328767123	0	1.44576	0.717579	1.10536	0.016532	1.63668	2.81351	3.34248	0.312295	2.03797	0.483551	3.19878	4.2182	0.578754	0.599318	2.51351	0.0696521	-0.312037	-0.511703
TCGA-BL-A13I	0.610958904109589	1	1.94346	3.92779	2.57368	2.78618	5.64931	7.05589	3.33748	5.34622	0.642671	4.23106	1.59342	4.41805	7.93603	0.213814	2.7331	0.205379	-0.312037	1.96187
TCGA-E7-A5KF	0.0547945205479452	0	0.215429	1.65301	-0.208416	0.608984	1.82248	2.44405	0.0996788	1.19271	4.49924	-0.0596317	4.51252	1.34961	-0.579513	-0.197521	4.44005	5.54381	4.36214	-0.332648
TCGA-XF-AAN7	1.54794520547945	1	0.44731	4.50138	3.28505	3.80583	4.05087	3.83227	0.722058	2.02599	0.736464	4.97667	-0.66407	3.47788	2.60321	-0.0480498	0.807186	0.101249	-0.312037	4.93123
TCGA-CU-A3YL	2.48219178082192	0	0.403383	2.49857	1.24562	0.817445	1.68015	1.82646	0.482774	0.565666	3.14769	2.39723	3.02735	2.14477	0.0974062	-0.325522	3.23484	1.42308	-0.312037	-0.369326
TCGA-ZF-A9RD	1.11780821917808	1	1.91009	4.16142	0.904324	1.51616	5.74183	4.71411	2.64347	3.89384	2.60256	1.45163	1.28785	3.83238	0.492474	1.67002	2.45891	1.61738	-0.312037	2.38912
TCGA-DK-A6B5	4.22465753424658	0	1.23934	4.52363	0.754278	1.14567	2.93827	3.55331	2.18148	3.73823	3.25348	1.22527	2.58398	2.1877	0.872761	0.00315272	3.71741	0.701058	-0.236826	-0.489532
TCGA-HQ-A5ND	0.750684931506849	1	0.431721	4.91262	0.59152	1.74728	5.51241	3.18316	0.587743	3.97787	1.45845	3.09916	2.70502	1.13898	0.522303	4.14107	3.61253	1.11313	-0.0956264	4.85014
TCGA-ZF-A9R7	1.82191780821918	0	2.6995	1.44206	0.465327	1.60071	2.82234	1.48656	2.30235	0.984577	3.08043	0.704442	3.83703	3.48529	0.436304	-0.072312	3.49848	0.463606	0.370366	-0.480837
TCGA-GV-A40G	1.58904109589041	0	0.257307	3.08508	1.00607	1.63922	2.54073	3.26252	1.4644	1.54604	4.13536	2.40093	2.66614	2.16859	-0.620028	-0.300584	2.14851	1.66061	-0.312037	0.339845
TCGA-BT-A2LD	1.70684931506849	1	0.698331	2.74468	2.62018	1.52995	6.52444	4.36555	2.26602	0.853596	-0.612363	1.70409	2.1415	2.01137	1.34836	0.398059	0.331747	-0.386854	-0.312037	7.08776
TCGA-DK-AA6U	1.58356164383562	0	0.160097	1.66078	0.925079	1.37514	4.14053	3.69897	0.0711307	3.0125	3.67588	1.78289	3.11139	2.89254	0.0507067	0.111408	3.48421	0.142281	-0.151836	2.31173
TCGA-FD-A6TC	0.512328767123288	0	-0.0535136	3.2225	2.56829	2.77782	5.11097	3.3886	1.84507	0.929457	3.70096	2.2437	3.09658	3.28807	2.00929	2.1336	3.17622	0.986481	2.25823	-0.0695104
TCGA-XF-AAN1	2.57808219178082	1	-0.0912778	1.25698	0.618765	0.614298	1.49191	1.95113	1.33152	1.38178	4.76936	2.19414	3.38155	4.4881	0.0917022	-0.345527	3.8459	3.54868	-0.0543538	-0.501852
TCGA-FJ-A871	0.745205479452055	1	-0.144325	4.04122	3.23373	3.74274	5.15546	3.40863	3.75198	0.985815	0.61283	3.29805	-0.0894902	1.81372	0.57297	-0.0886949	0.819576	1.76637	-0.312037	1.78764
TCGA-K4-A6FZ	0.150684931506849	0	0.947349	3.94766	0.651877	2.07785	5.78627	3.12872	1.7511	2.32422	4.55371	1.53686	2.99575	3.05632	0.31972	-0.0135484	4.57613	4.07087	0.607116	2.1
TCGA-DK-A1AF	1.46849315068493	0	2.04195	5.15046	3.20645	2.51072	5.21075	3.38485	2.04443	2.1685	3.52014	2.24378	3.37511	4.04206	1.43871	0.606875	4.83296	2.15249	0.79098	2.00058
TCGA-GU-AATO	0.887671232876712	1	0.805149	3.1406	1.76762	2.41099	4.57864	2.23308	0.815571	2.00563	3.44497	1.51115	3.34591	3.16921	0.951262	0.303104	3.12434	0.829563	-0.312037	-0.582511
TCGA-DK-A1AA	1.58356164383562	0	0.123002	3.0909	0.56367	0.925665	4.885	2.50632	1.15097	0.906935	3.22162	1.64646	3.08679	3.02495	1.07853	-0.309473	4.31179	3.50127	0.544089	0.507877
TCGA-FD-A5BZ	2.28767123287671	1	0.546648	4.08454	3.35787	2.83	4.97101	2.91087	2.37127	2.2808	3.83619	1.8811	2.50242	2.55524	3.28241	3.49036	2.68769	1.83763	-0.312037	1.46458
TCGA-XF-A8HD	8.12054794520548	0	2.16681	3.08561	1.44884	2.32559	5.72643	2.83287	1.09234	0.418478	0.776944	0.943554	3.13246	2.98734	0.495419	0.501811	4.09744	3.66179	6.27036	1.8811
TCGA-FD-A6TH	0.358904109589041	1	0.53787	4.2414	2.28536	1.80612	4.85805	4.09216	2.35389	2.15971	1.26179	1.42962	2.82742	2.3782	1.84715	0.0580446	2.99734	0.37955	-0.312037	5.28047
TCGA-4Z-AA7O	1.4027397260274	0	1.78372	3.04766	1.1076	2.26221	4.51567	1.8938	1.40767	0.671174	3.90534	1.29991	3.94567	3.72753	0.373159	1.28827	4.42174	2.14338	6.12169	1.98222
TCGA-DK-AA6W	1.13698630136986	1	0.7358	3.28116	3.68715	0.988377	5.36172	3.96876	2.7721	1.10473	1.14489	3.63688	0.908025	2.48147	-0.398355	5.08093	0.213677	0.196171	-0.312037	5.31629
TCGA-XF-A9T3	0.186301369863014	0	1.37699	3.66876	2.46775	2.19812	4.94308	3.51473	1.63498	2.80398	2.76649	1.24386	2.39654	3.28718	3.32959	2.2418	3.5362	2.18603	-0.0827939	4.40084
TCGA-2F-A9KQ	7.90684931506849	0	3.7148	2.44814	0.963576	0.137153	2.97388	2.33878	0.737524	0.390287	4.80136	1.94482	3.82645	4.42927	1.04715	-0.167157	5.68522	4.21345	0.261331	-0.274941
TCGA-CF-A3MH	1.09041095890411	0	3.07805	3.34874	-0.0851532	2.30748	3.75247	1.87003	0.257469	-0.0245775	3.78009	2.2854	3.63769	4.25938	-0.504466	-0.298584	4.43034	4.06784	-0.182493	-0.612552
TCGA-XF-A8HC	0.547945205479452	1	-0.316342	2.70027	0.237985	-0.363432	2.73529	1.63474	1.2255	0.469791	5.98855	-0.206076	3.52562	0.728964	-0.476944	-0.374752	4.00832	2.75209	-0.117386	-0.429864
TCGA-FD-A6TI	0.805479452054795	1	0.00996228	4.81481	1.52757	1.37761	5.11426	2.69181	2.27798	0.311777	3.77447	0.419583	3.64891	1.90618	1.71606	0.869845	2.93399	0.769201	0.523246	-0.210626
TCGA-K4-A4AC	0.761643835616438	1	0.871062	2.48769	0.675514	1.42528	5.74436	2.35139	3.28461	3.10599	0.0122204	1.81762	1.45041	2.42328	0.740715	-0.0377381	1.30483	-0.187142	-0.312037	2.05585
TCGA-S5-AA26	1.37808219178082	0	-0.00062606	2.79271	0.35345	1.73621	3.03506	1.33446	1.43141	0.334138	2.70603	1.47499	2.88374	3.8695	0.870006	-0.297847	4.34685	4.36889	0.511047	0.0780448
TCGA-E7-A677	2.24657534246575	0	1.14066	1.63339	1.07345	2.67597	5.71438	2.65885	1.59531	2.41193	4.65343	2.2934	3.8466	4.70825	0.569035	0.27457	4.57742	1.37911	2.03095	0.483453
TCGA-DK-A1AC	10.9068493150685	0	2.06515	2.03834	1.84534	1.01131	2.69941	4.38658	1.38067	2.49396	3.78716	1.12766	2.39277	2.76721	0.731301	-0.151353	5.74545	0.0499689	-0.312037	5.80673
TCGA-GU-A766	1.31506849315068	0	2.76794	2.95896	1.27645	0.582352	6.08321	3.22977	2.07576	2.1661	-0.145152	2.1345	2.17709	4.26483	1.50316	0.478946	3.0332	0.554709	-0.156138	1.45318
TCGA-DK-A2HX	3.89041095890411	1	0.557671	5.66883	3.06116	2.96697	5.93869	3.66776	1.5179	2.17506	2.21013	2.18307	3.04645	2.48786	3.5573	3.55683	2.85842	0.513866	-0.235267	3.06542
TCGA-FD-A5BR	2.22739726027397	0	1.69954	3.6939	1.7429	1.84816	4.04732	2.32517	2.20315	1.37188	3.83506	1.32743	2.72358	2.94859	2.52783	1.30813	4.16535	1.04532	-0.312037	2.83417
TCGA-4Z-AA7Q	1.3972602739726	1	2.05348	1.92144	0.694882	2.5596	4.15448	2.28008	1.01087	2.22716	3.14061	0.677275	2.30676	2.95396	0.540034	2.4047	2.35432	2.89556	-0.312037	0.243193
TCGA-XF-AAMX	0.564383561643836	1	0.749299	1.55214	1.38323	1.14387	4.86972	1.30093	3.27155	0.924239	5.67086	1.18013	3.62676	1.32058	0.440686	-0.0318285	4.4706	-0.331505	-0.194615	0.302293
TCGA-YC-A89H	1.56986301369863	0	0.6635	3.34898	0.831324	1.36459	5.95296	1.73095	1.14064	2.20823	3.46856	1.53137	3.90492	2.1544	0.402137	-0.124806	4.22831	2.28033	-0.0599463	0.193091
TCGA-GC-A3OO	1.31780821917808	0	0.149289	4.26146	2.50146	2.30952	4.53938	3.32502	1.07346	1.93932	4.14571	1.87037	3.21662	2.70663	3.29724	3.26891	4.60971	1.13261	-0.312037	-0.315466
TCGA-BT-A2LB	1.34794520547945	1	0.919337	3.81903	1.84482	1.36689	4.52757	2.28922	2.10261	2.24462	4.29222	1.20764	3.74517	3.70498	2.46764	0.97297	4.91501	1.39101	1.33684	-0.171341
TCGA-ZF-AA54	1.61643835616438	1	1.52056	4.75525	5.69228	4.32589	5.24251	3.78226	3.14253	2.75021	0.969456	4.5971	1.42907	4.27907	0.698902	0.328885	1.68372	2.99231	-0.312037	0.636975
TCGA-FT-A3EE	0.271232876712329	1	-0.0128751	3.70976	1.02415	2.41417	6.57851	2.02667	1.72303	2.1202	1.81752	1.95401	3.83438	1.66977	0.866745	-0.286861	3.97681	1.27425	4.94109	-0.133392
TCGA-FJ-A3ZF	1.43561643835616	0	-0.0356877	1.01146	0.480653	0.607338	1.00056	2.12876	2.61906	1.3642	3.77209	-0.17888	1.72799	1.10235	-0.371773	-0.347393	5.49308	-0.818312	-0.312037	4.01907
TCGA-ZF-AA4R	2.83835616438356	1	0.470742	4.42197	3.02564	2.65859	5.28586	3.48547	2.19694	2.2042	2.15019	2.20124	2.32456	1.23334	1.03732	2.59195	2.49697	1.0784	-0.0557501	1.14712
TCGA-GV-A3JZ	1.65205479452055	0	0.411153	1.64543	2.2104	2.0363	3.34867	3.48664	0.744048	2.97268	3.18909	1.75328	1.81973	1.84698	1.68934	0.471592	2.66942	-0.0249357	-0.251878	1.57794
TCGA-DK-A2I2	0.649315068493151	1	0.967717	3.23143	1.17154	1.79769	4.69762	2.05507	0.740658	2.15083	-0.207117	1.86177	2.52304	3.67197	1.03098	2.33356	1.04588	0.320098	-0.231218	1.11006
TCGA-4Z-AA7Y	4.16986301369863	0	-0.233153	3.28163	0.54759	0.89679	4.3244	2.83722	1.38852	3.13829	4.3102	1.66864	4.4801	3.35472	-0.47897	0.380412	4.7724	4.81615	1.72579	0.822854
TCGA-BT-A20Q	1.62465753424658	1	1.50953	2.49992	1.91188	2.04939	2.9375	3.00818	1.13921	2.51162	0.607761	1.55541	2.91571	2.50566	1.87739	2.43641	3.62154	4.10901	0.16915	0.0752755
TCGA-ZF-AA51	4.6958904109589	0	1.72064	2.05768	1.45317	1.30302	3.03388	2.11002	0.669446	1.04097	2.26813	1.05276	4.29556	3.38592	0.426796	0.42488	4.04752	3.72119	5.6813	-0.267489
TCGA-GU-A42R	1.58082191780822	1	-0.0647262	2.20156	1.23785	2.66324	1.46174	1.97845	0.8842	1.11925	3.87968	2.17864	2.4343	1.9819	0.489398	0.0485775	1.92641	3.9447	-0.0754252	0.302709
TCGA-PQ-A6FI	1.01917808219178	0	0.903765	3.11481	1.18833	0.0749067	6.80762	2.20817	1.9482	0.958829	0.019805	1.31964	1.53013	1.68928	0.229487	1.98207	1.72838	1.53727	-0.237607	3.31793
TCGA-CF-A8HX	0.945205479452055	0	1.23547	2.0528	0.203629	1.16573	2.44722	0.533578	1.51432	0.855866	2.35468	0.984587	2.66102	1.32056	0.834478	-0.0742068	3.12736	1.36057	-0.312037	-0.582868
TCGA-GD-A3OS	1.74794520547945	0	0.893916	1.84932	3.49122	2.89768	4.49787	3.4506	2.50613	2.1552	1.52206	2.6731	0.949272	2.33312	3.94975	1.80813	1.66237	1.30178	-0.312037	3.9046
TCGA-FD-A6TG	0.254794520547945	1	1.6406	2.63444	2.53928	1.5603	3.50185	3.34362	2.14442	2.43232	4.22096	2.80199	2.8713	2.85231	3.25351	3.23191	4.20771	-0.416776	-0.237295	-0.255931
TCGA-K4-A5RI	0.975342465753425	1	0.749713	3.72296	1.46694	1.25643	3.9983	5.48187	1.64837	4.9037	2.16404	2.44688	2.63787	1.80266	7.92088	2.25054	2.91444	-0.142739	-0.312037	1.36383
TCGA-GV-A40E	0.715068493150685	1	0.951086	3.04514	1.49381	2.32269	5.38906	4.08727	2.43065	3.07733	0.584918	0.983009	2.34877	2.18413	-0.120136	0.158226	3.07765	0.303177	-0.224079	3.18874
TCGA-FD-A43Y	1.2986301369863	1	0.849698	3.16325	1.38391	2.83669	4.66254	4.55903	2.53441	3.61235	1.15014	2.44209	1.25752	2.50386	7.81921	1.05398	1.32299	0.384975	-0.312037	-0.551652
TCGA-DK-A3IV	0.805479452054795	1	2.25202	2.48643	0.781715	2.60231	3.31101	3.06461	2.32066	1.10861	4.7662	0.413464	4.06496	3.09977	0.420049	-0.13295	5.21541	0.176128	-0.312037	1.36575
TCGA-G2-A2EL	2.24383561643836	1	0.0629028	0.65705	2.6637	1.11537	1.3041	4.85155	1.31339	2.10495	-0.482463	1.98938	1.2751	0.950643	-0.658758	3.7892	-0.0718464	-0.794605	-0.312037	2.56319
TCGA-E7-A541	2.13150684931507	1	2.1867	2.26544	0.741487	1.61975	3.98962	2.73344	1.76645	0.0987077	1.17928	0.586002	2.14923	3.29144	-0.262786	-0.280942	4.31851	3.7144	1.1874	0.388745
TCGA-ZF-A9RE	0.29041095890411	1	-0.0286697	4.80901	0.94214	0.0862785	6.22001	3.40882	2.16431	4.86299	1.23592	1.81177	2.47858	0.938786	5.54521	2.02067	2.48791	2.5347	-0.312037	1.16146
TCGA-UY-A9PE	0.517808219178082	0	0.0154991	1.12687	1.88804	0.874336	4.86869	1.98906	2.35429	1.68889	4.28808	0.454049	2.86314	1.53338	1.80715	1.13844	3.68295	-0.296354	-0.312037	1.99347
TCGA-GU-A763	2.73150684931507	0	-0.0770962	0.891281	-0.178428	-0.352293	0.738356	0.818377	0.145647	-0.270231	4.5244	0.120839	3.21904	3.97309	-0.43939	-0.331573	4.72608	3.4222	6.58722	-0.624522
TCGA-G2-AA3D	5.86027397260274	0	0.853061	1.7115	0.651424	2.01644	4.66342	2.82624	1.89181	2.26157	4.36505	0.917552	3.44505	1.63918	-0.0359604	-0.0440984	4.10464	1.91029	-0.0487803	1.82091
TCGA-E7-A97P	1.1972602739726	1	2.47209	4.29364	1.50073	2.04187	6.56714	2.81921	2.03693	2.4304	1.47112	2.75323	2.59128	3.485	2.01301	3.46428	3.12673	3.52247	-0.312037	3.49347
TCGA-MV-A51V	1.12328767123288	0	0.0675723	3.64238	1.05996	0.00703675	3.95589	2.46515	0.0680452	1.341	4.05264	1.18284	3.1375	1.69401	0.529461	-0.072312	3.17831	-0.0050916	-0.139879	-0.0686352
TCGA-FJ-A3ZE	0.887671232876712	1	-0.0416541	2.29524	0.797538	0.554502	5.05141	2.00717	3.19248	1.94121	3.73085	2.48056	2.29645	0.322396	2.17972	-0.12878	2.74292	1.39304	-0.312037	1.28924
TCGA-YC-A8S6	0.802739726027397	0	1.12644	5.82465	2.8836	1.46858	4.9189	2.70625	1.50187	1.29233	4.0279	2.0519	3.37909	4.68059	1.87359	-0.153109	3.6639	3.50224	0.868013	0.651839
TCGA-GV-A3JV	1.18904109589041	1	1.43147	3.61549	1.7829	0.470535	4.88812	1.54402	1.02979	2.0562	4.13783	1.26956	3.52287	5.59812	0.525092	-0.143809	2.28315	-0.14812	-0.312037	-0.0242395
TCGA-5N-A9KI	0.208219178082192	1	0.513316	4.26968	2.01533	2.98866	5.82203	3.07845	2.49205	2.87646	3.54883	1.16163	3.15864	2.68879	2.21752	1.62965	3.45964	0.961875	-0.312037	1.91801
TCGA-CF-A3MG	1.01095890410959	0	4.57881	3.05881	-0.0363332	2.00385	4.39333	2.40747	1.79756	0.426958	5.06001	1.73809	4.75005	4.93302	1.89984	-0.214577	5.17469	3.86379	-0.312037	0.0854004
TCGA-FD-A3NA	5.05479452054795	0	1.26063	2.10939	1.20841	1.14818	5.47097	2.89252	1.89458	2.78389	3.87915	1.66969	3.80944	2.37517	0.847633	-0.138686	4.70129	3.99506	5.84498	0.18274
TCGA-DK-A3IT	1.77534246575342	0	1.19653	2.78071	1.75647	1.55382	4.36906	3.53202	2.16953	2.65743	3.33058	1.052	3.17163	2.98657	1.84184	1.97882	4.43113	0.460999	2.58341	1.55675
TCGA-R3-A69X	1.18630136986301	0	1.21625	3.19007	2.34021	0.929065	4.42356	3.95728	2.84921	2.7341	5.19602	1.6336	4.02076	3.46242	2.32191	2.52021	4.64535	3.36718	-0.312037	0.578234
TCGA-GC-A3I6	1.72602739726027	1	1.15485	4.73664	1.62348	1.59687	5.31816	3.66965	1.8969	2.01172	3.65411	1.34515	2.56126	2.14792	1.20176	0.110676	3.62415	2.39692	0.322198	0.217878
TCGA-UY-A78L	3.08767123287671	0	0.514493	2.41252	1.42989	1.38052	1.29114	2.76687	1.31493	3.4069	4.20636	1.66178	2.24996	1.65741	3.79357	-0.188898	1.72111	0.946557	-0.113184	-0.516996
TCGA-XF-AAN5	6.28219178082192	0	1.57725	5.60125	0.939461	2.12297	6.62108	5.06157	1.36884	3.32962	2.22778	0.861438	2.52942	2.81999	0.268985	1.82397	3.42209	2.5295	2.27597	3.90455
TCGA-UY-A78P	6.52054794520548	0	1.57888	4.3482	1.33525	1.77809	4.3592	2.90913	1.99089	3.30927	4.34596	1.74681	2.70425	4.01512	1.17758	-0.0832074	3.159	2.39817	-0.227179	0.163045
TCGA-CF-A9FL	1.54794520547945	1	0.912455	1.50042	1.07657	2.15635	4.1087	1.82068	0.87465	1.12447	2.51078	1.17111	2.62312	2.69077	1.13569	1.20581	0.59698	1.93389	0.0450108	3.11438
TCGA-E7-A6MD	0.353424657534247	0	1.80805	2.65236	1.65055	1.1362	4.07189	2.6829	1.54557	1.57777	2.65127	1.8041	3.1528	3.19994	1.2302	1.08444	4.76552	2.66923	-0.213429	-0.0452296
TCGA-CF-A9FF	0.989041095890411	0	0.481539	1.98241	1.09211	0.295624	2.68554	1.1812	1.76659	1.08172	3.55491	0.366929	3.72459	2.43259	0.815056	0.126654	3.96888	2.46724	1.62308	-0.390518
TCGA-CF-A1HS	1.04657534246575	0	0.453376	3.39077	1.12172	2.39798	5.75754	2.27741	1.71134	3.0631	1.75496	1.68294	0.528713	1.75911	-0.483325	0.365987	0.309804	-0.366539	-0.312037	-0.280183
TCGA-2F-A9KT	6.44383561643836	0	0.00334626	3.57832	1.10629	2.53273	5.55707	3.04296	3.1179	2.13779	0.748895	2.92982	1.34281	5.38385	0.808569	0.270262	4.35136	4.61523	-0.169412	1.28092
TCGA-UY-A78N	7.23561643835616	1	0.176496	2.39038	2.3078	1.14772	4.48752	2.60115	2.28876	2.25878	4.11198	1.08113	3.68532	1.39649	1.67774	1.2432	3.85372	0.685428	-0.312037	1.16684
TCGA-G2-AA3B	5.5013698630137	0	1.15335	0.00218998	-0.262283	-0.0329354	4.16381	1.36194	1.84255	1.49781	4.54527	-0.298173	3.57578	1.44855	-0.232471	-0.369361	3.82564	0.885718	0.247697	0.131665
TCGA-K4-A54R	2.30684931506849	0	2.15639	3.06356	2.10818	2.30835	5.47868	2.61831	2.74392	2.52161	4.27696	1.40063	3.04522	3.16882	1.67135	0.510767	3.82778	1.71979	-0.312037	3.51086
TCGA-BT-A20J	1.58630136986301	1	1.8275	2.61938	1.11715	1.36607	3.13923	3.87176	0.889673	4.10165	2.64868	1.46739	1.91388	3.00188	1.65479	0.830058	2.0465	-0.378098	-0.20239	3.93941
TCGA-GU-AATP	2.74794520547945	0	0.769368	2.14989	1.9545	1.95368	2.44371	2.18173	2.84044	1.33979	2.57871	1.49161	2.06827	2.6385	1.86486	0.573481	3.2375	0.855275	-0.201015	2.08054
TCGA-DK-A2I6	7.27671232876712	0	0.0345461	2.57187	1.0704	1.5474	6.40988	2.17991	1.69926	2.15506	0.016	2.04633	1.44023	1.40544	0.121418	-0.270324	3.06268	2.23179	0.521677	1.42743
TCGA-DK-AA6Q	1.13150684931507	1	2.54865	3.87028	1.10983	0.14024	4.12196	5.83903	3.21628	4.89431	0.584075	3.20688	1.21638	2.81455	8.52996	-0.297532	2.32982	-0.186307	-0.312037	-0.565054
TCGA-DK-A2I1	1.4958904109589	0	0.590293	2.84834	1.89072	0.877554	2.73746	2.02112	1.69168	2.01607	5.16407	2.43389	2.61045	3.14041	2.45046	1.25594	4.88785	1.47069	0.714238	0.188544
TCGA-BT-A20R	0.421917808219178	1	-0.21037	5.40519	2.56063	2.91601	6.06182	3.52052	2.19442	2.37408	2.87059	1.32429	2.09312	2.76931	2.6131	1.48465	3.89426	1.48237	-0.312037	2.28911
TCGA-H4-A2HQ	1.61643835616438	0	0.460055	2.93706	0.66928	1.25524	4.27442	2.88512	1.41366	2.20051	5.13739	2.98296	3.21807	3.16888	-0.248197	0.977518	4.32842	4.42504	5.2818	0.767532
TCGA-DK-AA6P	1.25205479452055	0	0.337394	1.04117	1.10368	-0.148013	0.280623	2.8428	1.12733	1.48605	6.03185	1.21918	3.18993	3.21132	0.246002	-0.255645	4.74091	2.682	1.2443	-0.564
TCGA-XF-AAN0	4.70684931506849	1	1.3214	5.00242	1.50901	2.42575	4.29542	2.17818	1.38272	0.567057	4.46025	1.16615	3.19115	2.45142	1.45832	0.645918	3.20012	0.421683	-0.132249	0.0775482
TCGA-BT-A0YX	1.0958904109589	1	1.6416	5.14012	0.633083	1.13135	6.43475	4.83836	1.11662	5.01384	0.860787	1.06247	1.89972	2.13273	7.46293	2.82532	1.16364	-0.257112	1.75704	-0.3777
TCGA-GV-A3JX	1.59178082191781	0	1.89655	2.44706	2.14854	2.07014	3.35407	3.91406	2.80189	3.46759	4.67239	2.33761	3.23076	2.24427	3.13777	1.14622	3.23443	-0.107016	1.45251	1.28795
TCGA-G2-A2EO	4.94246575342466	1	2.43845	2.80992	1.53513	1.82425	3.1738	2.21673	1.25809	2.16946	3.77591	2.1144	2.25669	4.44343	1.44578	1.73414	3.82131	3.59508	-0.312037	0.172173
TCGA-XF-A9T2	1.57534246575342	1	-0.0781405	3.75604	5.26717	3.43906	3.83076	3.9159	2.27458	2.68243	2.90085	3.23442	1.58557	3.18045	0.162004	1.29888	4.15826	0.469607	-0.312037	4.4242
TCGA-BT-A20T	1.24109589041096	1	1.31034	2.08233	1.91741	1.07559	3.40723	1.97717	1.38316	1.75387	3.65877	1.56769	3.0877	2.41736	1.6432	0.556578	4.17172	1.34176	0.671655	0.809216
TCGA-UY-A78O	6.33424657534247	0	1.09722	1.75368	1.3527	0.952522	4.1229	1.24136	1.18801	0.659966	5.20242	0.604138	3.83674	2.53132	0.962783	-0.150431	1.98561	1.63428	0.00202746	-0.529127
TCGA-BT-A20W	0.695890410958904	1	1.68304	2.61385	1.8878	1.27843	3.40664	2.7178	2.07641	1.66701	4.65438	1.50902	3.3153	3.14133	0.62165	-0.0810372	4.72427	0.537628	-0.312037	0.753707
TCGA-FD-A3N5	1.87671232876712	1	0.714983	3.02799	1.31297	1.766	5.15239	2.52277	2.31837	3.45645	0.903968	0.805776	1.99404	1.49931	1.50194	3.06655	1.43513	-0.432938	-0.312037	3.22461
TCGA-FD-A62N	0.224657534246575	0	3.42725	2.59041	1.9759	1.81407	4.68933	2.31797	1.98299	2.69335	3.04066	2.49555	2.60208	4.73442	2.10392	0.365579	2.14348	0.796612	-0.225473	0.364131
TCGA-XF-A9SI	6.63835616438356	0	3.19735	3.08326	2.58037	1.36262	3.98182	3.65321	2.43902	2.7609	3.42003	1.69278	3.06031	4.52602	3.08648	1.6633	3.34937	0.595407	-0.212968	0.454859
TCGA-BT-A42C	2.39178082191781	0	1.79813	2.54923	0.627687	0.490716	3.26573	2.12343	2.43445	2.18622	4.70392	1.48013	3.05541	1.92612	1.64166	1.31606	4.0501	2.61123	1.34753	-0.521291
TCGA-YF-AA3M	1.13698630136986	0	0.837637	3.6449	0.741243	1.3472	6.11475	3.59702	1.3309	2.31186	2.82787	1.45433	2.9915	3.76482	0.57955	0.051742	3.26299	1.65596	-0.151836	0.672255
TCGA-ZF-AA4N	0.241095890410959	1	1.42587	3.65569	1.30287	2.12945	5.87509	5.67458	3.3931	4.27258	-0.482795	2.19633	0.102558	2.37813	8.17253	-0.0657907	2.37593	0.685025	-0.312037	2.96876
TCGA-CF-A5U8	1.09315068493151	0	-0.290336	0.946694	0.0291489	0.389622	1.01883	0.404603	0.551707	-0.277134	4.537	0.0347229	4.17625	4.96256	-0.0609229	-0.273921	4.62181	5.64638	4.8659	-0.661624
TCGA-4Z-AA7R	1.43013698630137	1	-0.352063	2.53129	2.39163	1.41141	4.17764	4.0075	2.1374	3.56641	2.89465	2.12289	2.75061	1.11765	-0.437992	0.309007	3.99329	-0.811002	-0.312037	-0.0120825
TCGA-FD-A3B4	1.3972602739726	1	1.78377	3.58539	1.84198	2.72074	5.81773	2.97483	2.19792	2.60121	-0.229544	2.25009	2.5055	3.02787	2.10108	1.58043	2.61283	1.24785	1.9062	1.24505
TCGA-SY-A9G0	2.76164383561644	1	0.889434	4.32387	3.29234	1.78231	5.15475	3.36627	2.21289	2.70832	2.72257	2.533	2.11499	2.70639	4.00562	4.08118	3.70058	0.718127	-0.312037	0.258379
TCGA-G2-A2EK	1.32876712328767	0	2.00138	1.78485	1.30096	1.18359	2.84265	1.5977	1.02377	0.575047	4.13616	1.35992	3.12108	4.1958	2.112	1.21589	3.9798	1.0754	0.191997	-0.601656
TCGA-FD-A5BX	0.473972602739726	1	0.629621	4.72201	4.14915	4.34402	4.66148	2.74809	2.91739	1.69377	0.930391	3.12367	0.769162	5.70125	1.76463	0.707665	2.54872	3.64522	-0.312037	-0.340785
TCGA-XF-AAN4	2.25479452054795	1	1.71471	4.15616	3.60828	1.21612	4.67496	4.48521	2.04699	3.56222	1.14812	2.23	1.7097	4.33819	4.91218	4.14337	2.27861	1.32823	-0.312037	0.0908895
TCGA-FD-A6TA	5.23835616438356	0	1.31539	3.37533	1.90725	2.11902	4.27404	3.36317	1.14507	0.929313	3.56265	2.09824	2.65797	2.90563	1.90172	1.4271	4.01379	4.03804	0.529508	-0.204333
TCGA-FD-A3SS	1.07123287671233	1	0.0615212	4.4435	1.17487	2.42963	7.59807	3.10454	2.22178	1.63763	1.42393	2.14062	2.82663	1.27585	0.900861	0.614147	1.35463	-0.522235	-0.312037	4.79947
TCGA-XF-A9T6	0.175342465753425	0	0.24929	2.92594	0.5121	2.13638	6.01427	4.148	2.11746	2.59741	1.69074	1.38845	2.59227	3.4247	-0.409747	-0.374752	3.12973	2.08678	0.0888117	0.285028
TCGA-FD-A5BV	0.446575342465753	1	0.07708	3.02679	1.07513	1.73877	4.16152	2.95897	1.47704	1.79815	3.83331	2.26537	1.87783	1.7335	0.153583	0.301067	4.76919	2.4554	2.68689	3.02859
TCGA-SY-A9G5	3.24931506849315	0	2.16202	3.62513	2.37616	3.07892	5.53237	2.92301	2.61303	0.782581	2.9911	1.69991	2.96167	3.5375	1.89435	1.72003	3.30798	1.66358	-0.192487	-0.162667
TCGA-GC-A6I1	0.00273972602739726	0	2.02943	2.41865	0.629579	0.792377	4.71436	2.45076	1.68811	2.39345	4.2627	1.42017	2.06576	3.91795	0.583563	1.3637	1.80277	0.945256	-0.233397	1.99263
TCGA-GU-A764	1.67123287671233	0	1.59081	3.69289	1.59153	2.02052	5.47838	2.41672	1.95352	0.989315	0.407949	1.24114	1.58622	3.55221	1.50106	1.44855	2.07875	0.384875	0.00391415	0.601546
TCGA-BT-A20P	1.49041095890411	1	-0.0206204	1.09757	0.626527	0.628324	1.25567	3.19025	2.06194	1.78172	3.55283	2.2317	2.78182	2.19227	1.33915	0.106646	3.94711	5.8805	-0.312037	0.255603
TCGA-G2-A3VY	1.46849315068493	0	0.231632	2.28261	1.09188	1.28733	3.29352	3.14993	1.65145	1.10757	4.4582	0.304569	4.04324	0.36638	2.63126	-0.135495	2.07565	-0.562453	2.68308	2.37422
TCGA-GC-A3WC	1.47945205479452	0	2.28902	3.59204	1.60426	0.971217	4.67732	6.09861	2.83283	5.266	1.4141	2.30017	2.57374	3.13342	8.51118	2.14045	2.5247	-0.207577	-0.219904	0.575351
TCGA-CU-A3QU	0.432876712328767	0	-0.270809	2.27548	0.195728	1.29907	3.86977	3.38595	1.99851	2.32738	5.44186	0.301635	3.88439	0.961629	-0.615987	-0.374752	5.27587	-0.373219	-0.312037	0.576024
TCGA-FD-A3SP	2.14520547945205	0	1.87348	3.7806	3.3924	2.94357	4.79535	3.21346	2.39038	2.21441	2.3799	3.0212	2.26274	3.60862	2.67784	2.08289	2.38605	1.53325	-0.312037	0.593364
TCGA-GC-A6I3	0.00273972602739726	0	1.58012	0.996991	1.12176	0.69061	1.8614	1.64818	1.30967	1.91673	4.12626	1.21754	2.57912	4.06761	0.537912	0.569595	3.65887	2.23114	0.982862	-0.163524
TCGA-GD-A3OQ	0.26027397260274	0	0.262705	5.10998	1.21639	2.4638	6.28808	3.14582	1.95886	3.12688	3.10442	1.50299	3.44875	2.04886	0.662169	0.599697	4.03987	3.15358	0.768528	0.0148005
TCGA-ZF-AA52	2.95068493150685	1	0.142883	3.97398	2.90634	2.78806	5.18518	2.52442	1.37387	1.43357	2.1732	1.77977	3.17602	3.5343	1.9954	2.03377	3.09629	1.21203	-0.312037	-0.013453
TCGA-DK-A3IL	1.13150684931507	1	0.507671	1.05642	1.41113	1.23366	4.89792	2.1441	2.50129	1.63648	4.50661	0.0628417	2.43414	1.70128	2.31641	1.94519	3.27093	0.806983	-0.312037	3.71443
TCGA-GD-A2C5	2.22465753424658	0	0.223361	2.10842	1.60623	1.12898	3.69985	2.45715	1.84788	2.82432	4.23808	0.619876	3.41886	1.88018	1.8532	1.77501	4.28009	0.119001	-0.241985	0.337762
TCGA-DK-AA6X	1.27945205479452	0	1.08052	2.35223	1.38694	1.25125	3.18288	3.44042	2.9772	2.50176	3.3174	1.60719	2.55344	2.92216	0.396	-0.00233293	3.59007	0.0972385	-0.312037	-0.247308
TCGA-DK-A3IM	0.679452054794521	1	-0.211057	4.61999	0.605482	2.14851	6.22941	2.86137	1.80611	3.88675	-0.281797	2.65652	1.23687	0.39672	-0.4961	-0.106295	-0.567407	0.96645	-0.242141	0.909617
TCGA-BT-A42F	2.36712328767123	0	1.78272	2.23835	0.34176	0.895999	4.30904	1.94323	1.80819	2.57485	3.07585	0.512813	1.06394	3.44801	0.631364	1.80378	1.68872	-0.205035	-0.251405	-0.555134
TCGA-BT-A3PH	0.389041095890411	1	0.798354	3.17863	0.994388	1.5863	6.31036	2.21744	2.94293	1.15216	4.98872	2.91184	1.52484	1.62609	2.73109	0.146171	5.87094	-0.438945	-0.112171	-0.461781
TCGA-ZF-A9RF	5.33972602739726	0	2.63478	1.52241	3.67236	2.45178	5.84755	4.54481	2.89701	3.4127	2.9289	3.23142	2.61624	4.3766	-0.630691	-0.363773	1.22124	3.79946	0.139794	5.22464
TCGA-DK-A1A3	1.82191780821918	1	0.98521	2.69298	2.59886	1.94613	2.68114	2.78061	3.05308	1.83157	3.78393	2.09636	1.75585	2.30223	1.71617	0.901301	1.34238	-0.504518	-0.312037	4.31934
TCGA-BT-A2LA	1.43013698630137	0	-0.182964	1.68027	2.92085	0.740199	1.01149	3.63017	2.57711	2.77945	-0.615434	1.59455	1.81995	1.92969	1.14011	2.54162	-0.326496	-0.833051	-0.312037	2.40411
TCGA-PQ-A6FN	1.38904109589041	0	0.293621	3.24225	0.95458	1.78393	5.55526	1.89861	2.08347	1.94788	1.36367	1.15402	1.67333	3.21116	1.05647	0.245489	2.51732	1.74074	-0.116515	1.65671
TCGA-GD-A3OP	0.175342465753425	0	0.653209	3.74661	2.15527	1.24312	3.3178	2.04199	1.55746	0.804476	5.39649	1.02794	3.95692	3.29465	2.68199	0.859663	4.56213	2.30919	3.10151	4.31118
TCGA-FD-A5BT	0.898630136986301	1	2.31644	3.02235	2.84303	2.05424	3.89124	1.78289	2.98073	1.3085	1.32307	2.17433	2.22049	5.29153	1.79056	0.38581	2.06609	0.31931	-0.107695	2.91651
TCGA-BL-A3JM	0.561643835616438	1	0.852079	2.39298	5.03083	2.86226	3.45465	4.38984	1.54141	2.9902	0.624878	3.71983	1.8618	2.17527	6.54874	6.56649	3.04417	0.0775726	-0.312037	4.91638
TCGA-CU-A72E	1.13150684931507	1	0.268779	4.16965	1.22289	1.27886	4.85605	3.00992	1.1409	3.87395	1.98895	1.13578	1.94708	1.63627	6.679	1.37732	2.98767	0.915877	-0.312037	-0.38003
TCGA-GU-A762	0.635616438356164	1	3.84952	4.11222	1.64099	1.7924	5.16725	3.01783	2.55757	1.54759	1.40198	2.43116	2.30272	4.54667	1.06705	2.5202	3.07221	1.09236	-0.138409	-0.26554
TCGA-FD-A6TF	0.189041095890411	1	0.723704	6.60831	2.5508	2.61931	6.61711	3.3263	1.84925	3.03043	2.0267	2.5608	2.71935	3.12531	3.14326	1.62417	1.63207	1.12537	-0.226714	2.97523
TCGA-ZF-A9RL	7.40547945205479	0	0.430178	2.71233	0.0716847	0.165444	1.83558	1.6492	1.95631	1.01972	4.94713	1.65215	4.52452	1.59658	-0.489841	-0.251601	4.65543	2.53899	-0.312037	-0.299654
TCGA-E7-A678	2.18630136986301	0	0.456613	0.904063	-0.0144639	-0.188336	0.920805	1.2042	1.03735	-0.369386	6.56145	0.374218	3.35489	5.71523	0.0863212	-0.349372	4.61739	5.89828	4.75657	-0.67177
TCGA-FD-A5C1	4.90958904109589	0	1.65021	3.17367	1.53218	1.79568	5.0377	2.46296	2.12835	2.06124	1.5152	1.70435	1.84047	3.575	1.45123	0.0978029	2.41094	0.997257	-0.312037	-0.375879
TCGA-BT-A20X	0.687671232876712	1	0.444972	4.47095	0.98211	0.668122	6.56365	2.25322	1.32256	3.15904	-0.00406632	1.14005	1.11816	2.40007	0.156066	1.91085	1.36369	0.293245	-0.247002	0.283579
TCGA-DK-A3IU	1.93424657534247	1	3.36958	2.55786	2.50573	1.72587	6.48021	3.18693	2.6833	1.96432	3.75397	1.25378	2.93699	4.47251	3.02281	2.409	3.48057	0.562795	-0.0984918	4.5819
TCGA-UY-A78K	1.46849315068493	1	2.49163	3.77276	1.30677	1.84609	2.58237	2.21443	2.10475	1.67137	5.52674	0.639325	3.45025	4.28415	0.655238	-0.0571824	5.56266	-0.283664	-0.312037	2.52932
TCGA-BT-A20O	1.01369863013699	1	3.74927	3.01613	2.63187	2.37731	4.7874	6.56258	2.98288	4.66186	2.13986	3.35114	3.03662	4.67855	6.2582	1.40276	3.305	1.66584	-0.312037	2.81513
TCGA-FD-A43U	1.74246575342466	0	1.30894	1.86635	1.93416	1.19366	3.00417	1.34059	2.4321	1.66715	4.79617	1.58456	2.12732	4.58871	1.91478	-0.0385729	2.25285	2.25732	-0.312037	-0.139513
TCGA-XF-A9SV	1.06301369863014	1	0.33307	3.04031	1.93397	2.5326	4.0827	2.00439	0.938791	2.05632	3.79837	2.11676	3.65956	2.20582	1.48941	1.75789	2.72981	1.13392	-0.312037	0.353591
TCGA-GD-A6C6	0.183561643835616	0	0.00253673	-0.370066	0.176913	-0.350737	0.928647	0.894124	1.13006	1.84117	3.48566	0.310122	2.02964	4.32809	-0.354507	-0.0193625	4.9865	3.87853	0.0182623	-0.482813
TCGA-4Z-AA7W	2.3013698630137	0	2.9704	1.86311	0.376224	1.23502	4.84359	1.84659	2.19133	2.24855	1.99176	1.38768	2.51053	4.41493	-0.0191043	-0.268274	3.19272	1.37026	-0.312037	-0.51677
TCGA-4Z-AA81	3.47945205479452	1	1.8799	4.63816	0.161016	0.924036	6.0488	2.63341	0.980634	0.00594905	1.95984	0.668492	4.0946	2.08259	-0.567856	-0.3266	4.78881	-0.0801858	-0.312037	-0.559093
TCGA-DK-A1AB	1.39178082191781	1	1.39638	5.08432	2.64298	2.62468	5.88758	3.05133	2.61604	2.46221	1.57393	1.73965	2.49151	2.14277	2.21071	3.49321	3.65888	0.734054	-0.174963	1.35512
TCGA-XF-A9T0	2.18904109589041	0	0.948215	2.12829	1.18199	1.15575	2.18341	1.53431	2.03102	1.8994	5.065	0.731598	4.14182	2.36348	1.23867	-0.185087	4.42519	1.84364	-0.108993	1.79435
TCGA-GC-A3RC	1.32602739726027	0	1.9698	2.61795	0.82128	2.2785	5.02545	2.44129	2.50234	2.70358	1.04639	1.28559	2.34674	2.85204	-0.426868	0.526852	1.99924	-0.454632	-0.114632	0.576842
TCGA-ZF-A9R2	1.75890410958904	0	-0.154442	3.69184	0.0295467	1.54068	2.6242	2.54005	0.0596795	1.90514	1.96573	3.22059	3.42579	0.628822	-0.502196	-0.262757	2.72165	3.23311	-0.312037	0.653877
TCGA-XF-AAMJ	4.57534246575342	1	0.356297	3.1481	2.67636	2.57205	3.70552	2.59545	2.63878	2.51899	4.15454	3.00152	3.54369	2.62391	2.09633	1.53434	3.83316	1.94804	-0.188543	0.318211
GSM814064	6.24383561643836	0	1.00657	4.52098	1.20595	2.00247	6.48336	3.29818	2.4599	3.29319	0.780003	2.15662	1.23687	2.82305	1.71552	0.685911	2.44626	0.402552	-0.0926891	1.74857
GSM814066	5.44383561643836	0	0.952264	0.742002	1.5755	1.21185	3.25899	1.17741	1.5075	0.650638	4.31378	1.64654	3.20637	2.49014	0.724172	0.744062	4.24902	3.00944	0.0420566	0.723713
GSM814069	6.08493150684932	0	1.44565	0.482624	0.608095	2.59195	5.59528	1.19146	1.73435	1.9251	3.11682	4.82653	3.42451	2.48507	0.468519	0.352549	5.86776	2.08822	-0.400179	0.731227
GSM814070	2.1013698630137	0	1.69699	1.95169	1.0473	2.51746	6.23928	4.34373	2.14073	4.54335	3.24824	1.21627	2.2868	3.45884	9.44983	0.146049	2.46122	-1.09245	-0.343712	0.842544
GSM814076	1.47397260273973	1	-0.879025	3.06743	3.85303	2.26028	3.76925	3.59904	3.1442	4.09106	0.269646	2.64615	0.863455	3.37996	1.75666	2.71364	-0.0470346	1.63449	-0.543487	2.60677
GSM814084	5.48219178082192	0	0.213467	2.46765	1.04679	1.74033	5.44092	0.780813	0.463973	1.55881	1.71056	2.32226	3.58674	2.14172	0.629348	0.486839	4.60366	3.32432	0.71371	-0.439323
GSM814086	5.62465753424657	0	0.927932	-0.159904	0.765628	1.00733	3.7846	2.58408	1.76121	1.11703	5.42785	3.36223	3.68833	3.90836	1.54512	0.50897	2.92687	3.49868	1.88725	0.976273
GSM814087	6.73424657534247	1	-0.528095	1.18635	2.18247	0.816535	1.34079	1.14138	2.12557	1.94756	2.91852	1.39443	4.29349	2.60047	0.0402801	1.12067	1.60405	4.45266	-0.451709	0.211957
GSM814090	6.44657534246575	0	1.00822	3.46251	1.01544	1.60189	3.72429	4.63991	2.06728	2.93313	4.73744	0.709379	2.92293	3.10506	0.278961	-0.0271269	3.28235	-1.8299	-0.698087	0.515561
GSM814092	2.18082191780822	1	1.10744	3.41706	0.780077	0.520962	3.95087	3.20355	1.76562	1.91111	3.23029	2.2638	3.16773	3.00525	1.03541	0.0788915	1.38838	-1.27409	-0.699364	2.00235
GSM814096	2.30958904109589	0	0.784506	2.31249	0.873184	2.03054	2.55789	1.50097	0.60745	0.70383	3.4672	2.15348	4.23436	3.29398	-0.0329331	0.651548	4.55245	3.35024	0.548552	-0.132874
GSM814102	5.93424657534247	0	0.937517	1.24511	0.71242	1.44574	0.124079	2.66006	0.319406	1.08585	2.29087	1.28522	3.18215	3.26027	0.673747	-0.0693148	3.67927	3.94149	1.31841	-0.501469
GSM814108	1.73424657534247	0	-0.565816	4.54907	3.02736	1.94192	4.81886	4.05928	2.98901	3.17999	2.06386	2.06204	1.84537	3.7188	0.426171	0.752841	1.9044	0.309469	-0.713254	0.983833
GSM814109	5.71232876712329	0	3.39762	3.83495	1.31003	1.36515	5.15792	2.82393	3.05841	2.15923	1.95028	2.18893	2.55829	4.59122	3.61225	0.904119	2.60271	0.288592	0.0791287	1.53338
GSM814114	2.24931506849315	0	0.853273	1.2677	-0.367439	0.477867	4.13086	1.80615	1.62571	1.83179	3.48474	1.64192	2.87483	1.7864	0.476438	0.0405145	4.79557	1.3268	0.191459	0.435938
GSM814118	4.46301369863014	0	0.967952	1.82658	1.4819	1.81086	1.89558	2.23068	0.952969	1.74678	5.39611	1.21328	2.37601	3.77037	0.761877	0.626826	4.1938	3.75597	0.0581127	0.445934
GSM814122	6.80821917808219	0	-0.482985	3.23667	0.993658	0.291918	1.71918	1.74992	0.878513	0.665188	3.25014	1.91265	3.09469	3.97452	0.28823	0.646041	3.3869	4.91032	1.25938	-0.295483
GSM814126	7.1041095890411	0	1.0076	4.58231	2.27753	3.00546	7.00179	2.4023	1.85907	2.81731	0.632471	1.50382	2.15215	2.57715	1.8476	0.764405	2.54568	1.71609	-0.269633	0.363067
GSM814131	6.90684931506849	0	0.681902	4.01444	1.09499	1.44497	7.26353	2.21388	0.798387	5.69662	3.40986	0.63524	3.52004	4.08186	0.572191	3.81319	4.16292	0.154502	0.792361	2.74578
GSM814133	4.05479452054795	0	0.560809	2.3166	0.941813	1.57749	3.93696	1.9432	2.09861	1.49916	3.28131	1.3663	3.24798	4.0653	0.299081	0.509502	2.54269	2.29224	0.371957	0.747236
GSM814135	5.96438356164384	0	2.51859	3.38699	2.00753	2.02679	4.47799	1.8931	1.30877	1.88843	3.07229	1.25834	2.70438	3.83714	1.07478	0.624132	4.8782	4.6111	1.83387	0.543066
GSM814138	0.506849315068493	1	1.94911	4.14724	2.26586	2.52665	6.42445	4.67887	2.60459	4.58309	2.60589	2.24152	1.71931	3.25383	4.80878	0.998791	2.35297	2.06232	-0.651874	0.865587
GSM814139	4.15890410958904	0	0.704638	2.78955	0.398876	1.87855	5.78283	1.49667	1.33219	1.21171	4.03562	1.50077	2.54902	2.42697	-0.183645	-0.463659	5.15797	3.21839	5.23669	1.35336
GSM814140	4.94520547945205	1	-0.163953	1.44406	1.61617	0.74402	1.60904	2.77329	3.74892	1.50802	5.06767	0.933095	3.48006	2.32302	0.720156	0.439249	3.47369	0.648618	-0.456316	1.31028
GSM814142	0.619178082191781	1	0.285466	3.80639	2.05317	2.38074	6.05703	3.29327	2.72539	3.6454	1.84602	1.33762	-0.678857	1.61906	2.58253	0.931701	2.24808	-0.154508	-0.403998	7.58098
GSM814155	5.9013698630137	0	1.05221	0.903323	0.846701	1.01066	2.18519	2.0431	0.98344	2.39304	2.3723	0.367751	3.27496	2.74742	0.77157	0.942615	3.20159	4.28426	-0.279449	0.210219
GSM814156	6.46301369863014	0	2.38809	3.32083	1.18623	2.90919	3.287	3.35477	1.88336	1.84126	3.51669	2.19458	3.69066	3.59435	1.98558	0.0697457	5.67535	0.104262	0.13837	0.378308
GSM814159	4.04109589041096	0	1.41203	3.44499	0.803568	0.952359	5.83081	1.59163	1.40909	0.733024	3.67527	1.51523	2.92931	1.24418	0.199494	-0.101844	3.70946	3.04515	-0.408896	0.234809
GSM814164	5.72602739726027	0	1.36842	1.90421	1.21593	1.71039	3.58312	1.86784	0.67988	1.64175	2.98199	2.84168	3.19075	2.15231	-0.447342	2.57166	5.6586	4.32256	0.27184	0.752484
GSM814165	5.58356164383562	0	0.250593	1.6529	1.47705	1.29792	0.761938	3.68012	1.50608	1.49834	3.7231	0.440476	2.16036	1.25804	0.827575	0.414566	6.95699	0.545352	-0.271791	3.99522
GSM814167	3.54246575342466	0	0.984265	2.24213	0.941008	1.19953	4.15989	1.5789	0.462616	0.423072	4.9556	0.173599	4.10907	0.93452	0.171645	0.233589	5.49083	3.2907	1.49241	0.851377
GSM814168	6.10958904109589	0	2.89213	3.83231	0.735999	1.94406	5.30578	1.67853	1.68804	2.0545	2.8535	2.85026	4.01255	3.89859	-0.199664	-0.603557	5.02733	2.18652	0.0168516	0.480916
GSM814170	6.08767123287671	0	0.736541	3.38909	1.36393	0.431202	2.48781	3.79527	0.823617	1.29579	5.05966	0.38212	2.31303	2.0007	1.19521	0.355865	2.79019	2.99853	0.114427	1.64929
GSM814173	2.46575342465753	0	2.07323	4.71865	1.46622	2.60793	6.54639	4.49408	2.73949	4.46154	3.0561	2.47108	1.83463	4.0653	2.6138	0.382331	2.48071	0.0307789	-0.432631	2.88328
GSM814175	2.76164383561644	0	3.20503	2.20531	2.38845	1.97335	4.392	2.42801	4.01535	0.470627	3.28405	0.891792	3.69388	3.49553	2.50253	0.251045	4.30235	-0.224241	-0.719584	0.451126
GSM814176	5.74794520547945	0	1.33984	3.49229	3.04288	1.54971	5.25313	3.35233	2.22513	1.78473	1.6747	1.08303	2.0769	2.97693	3.84469	1.31892	2.92152	0.0333769	-0.532808	1.34618
GSM814179	1.45479452054795	1	1.55945	2.0539	0.951757	1.93487	5.10931	3.64155	0.723163	2.70058	3.08567	2.56946	2.18286	3.78522	1.14256	0.488251	3.5548	-0.113033	-0.50667	1.1496
GSM814180	1.15068493150685	0	1.51351	2.17508	2.06129	0.862555	4.25619	4.60759	1.05106	2.41686	1.02403	3.15498	1.81475	2.2671	0.275004	0.817044	3.76691	2.79439	-0.491456	1.10163
GSM814184	5.18082191780822	0	0.0365696	0.284228	0.961015	0.909058	0.4259	2.25845	1.41373	2.67363	4.06933	0.466341	3.19339	1.5959	0.807428	0.454218	3.60836	1.49599	1.33274	0.755981
GSM814186	4.06301369863014	0	0.293546	4.83908	2.99554	0.348584	4.80211	3.25797	2.24289	3.28732	3.34375	1.01882	2.87008	2.65898	3.09907	4.99764	3.96862	1.99602	-0.701877	-0.220519
GSM814190	4.64657534246575	0	0.39521	4.30707	1.37061	1.58402	6.16605	1.89503	1.13327	2.35758	1.25523	2.00639	3.48476	1.98682	0.39454	0.0496439	2.86226	3.94149	1.34221	0.403359
GSM814191	5.31232876712329	0	0.977501	0.813614	1.16631	1.14172	-0.191013	1.96053	1.04753	1.44524	3.87841	0.984583	4.36096	3.88846	0.348615	0.183658	3.62768	4.00305	3.97084	0.152256
GSM814192	5.29315068493151	0	1.34391	2.64805	1.64001	1.29792	4.08784	1.57384	0.886003	0.379542	3.73824	0.041568	3.61292	3.32255	1.07501	1.43552	4.63367	2.6593	2.97263	-0.495622
GSM814193	4.76986301369863	0	1.42551	0.21544	1.7774	0.985404	3.09377	1.07088	4.12605	1.77447	2.90076	3.32748	2.84319	3.79991	1.48953	0.270747	2.47258	1.79382	-0.539053	0.0519854
GSM814195	4.76986301369863	0	0.604441	4.07316	1.41201	1.06195	0.814386	1.70676	1.03274	1.13857	4.87985	0.711027	2.82579	1.49377	0.136486	0.127002	3.03078	0.45636	0.0326657	-0.256243
GSM814196	4.16712328767123	0	0.884282	3.0572	1.52487	0.0189978	3.21221	1.3921	0.771177	0.428942	2.75062	0.616465	3.82747	3.30249	0.556876	0.568501	6.22287	3.15526	2.56392	-0.313221
GSM814197	2.98630136986301	0	0.472559	1.61797	1.6868	1.63179	4.01257	1.30918	4.56077	0.810633	3.56882	1.72225	3.08006	4.29074	2.54113	0.24507	2.85578	2.11223	-0.71589	0.59998
GSM814203	5.36986301369863	0	0.99008	3.10832	0.753735	1.45787	4.12159	2.55504	0.65425	0.313328	4.71063	0.121955	3.83661	1.15522	0.176807	0.478046	5.50114	1.26822	2.73053	-0.460792
GSM814205	5.24931506849315	0	0.491326	2.22873	0.679161	0.540615	2.63618	2.84357	1.64133	0.978059	5.67352	0.72349	3.13522	4.7042	0.224305	1.00781	4.0961	4.40591	2.8594	-1.04475
GSM814211	2.34794520547945	0	0.114466	1.9871	2.49529	-0.011061	1.11645	2.94328	1.86416	1.3821	3.71551	0.943442	1.95804	0.42322	1.24514	1.02141	2.17922	3.07875	0.244544	-0.10789
GSM814212	5.13972602739726	0	0.693176	2.68963	1.81281	1.44316	2.43336	1.9615	1.509	0.821944	3.56126	1.07609	3.176	4.94477	0.529255	1.07116	3.76213	3.55191	3.41153	-0.42652
GSM814213	1.66849315068493	0	0.700042	1.17673	0.813639	1.73562	4.45766	2.05402	2.01355	0.942645	5.41475	1.6927	3.83083	2.12998	0.495643	0.0496439	5.91438	5.10153	0.730359	-0.244035
GSM814215	4.65753424657534	0	1.37718	3.49483	1.33284	0.961833	5.55245	2.97218	2.09474	1.86455	2.95467	1.86161	2.56223	4.71523	2.89893	1.51981	3.54336	1.72967	-0.189949	0.56291
GSM814217	4.8986301369863	0	1.86217	3.63596	2.21641	1.8719	4.11809	2.38294	1.68272	1.96356	2.20192	2.97103	3.49736	3.84995	4.30284	0.523506	2.51853	3.04515	-0.483696	1.20134
GSM814218	2.86027397260274	1	1.32448	3.73919	2.63342	2.32837	5.31568	4.17369	3.12942	2.72271	1.20448	2.0686	0.55322	2.32122	1.3373	0.841489	1.21087	1.83062	-0.268801	1.20669
GSM814221	0.265753424657534	0	0.379207	3.64444	2.15651	0.260391	2.79579	0.952005	0.698161	2.22531	3.56461	4.1563	3.07581	2.28747	0.102189	0.436669	3.57217	3.8012	-0.849708	0.0778583
GSM814222	3.21643835616438	0	0.794505	3.68234	0.978192	2.79629	5.5045	3.96447	1.2379	3.67586	4.2727	0.494496	3.68665	0.651904	-0.136572	-0.143908	6.46201	-0.620504	-1.03335	4.12838
GSM814228	4.46575342465753	0	1.21397	3.10503	2.02058	1.1974	6.18501	1.78986	1.89101	0.525813	3.06955	0.207239	4.23436	3.17308	-0.117499	0.857199	5.45499	3.06282	-0.55378	-0.399444
GSM814229	4.73424657534247	0	1.18448	3.73319	1.60706	1.65062	3.50408	1.8993	1.55453	0.754627	2.9534	1.10877	3.33834	3.654	0.869339	0.571674	3.65555	2.24582	3.30775	-0.249049
GSM814230	4.18082191780822	0	-0.376229	3.18782	1.21645	0.500361	5.26375	3.72714	3.12787	3.66648	2.304	0.680025	2.61919	0.506874	0.334458	1.04958	1.8984	-0.448795	-1.0847	1.14617
GSM814231	3.87945205479452	0	1.54634	3.44079	1.03956	0.969669	3.26571	2.1915	1.2695	1.00012	2.70369	0.203316	3.36653	3.53867	0.832825	0.364041	4.42962	4.28426	5.23669	-0.341317
GSM814233	0.227397260273973	0	1.75797	3.43709	1.1249	1.67614	3.6843	1.95849	3.29574	2.04294	1.25523	2.66403	2.37789	3.97	2.10594	-0.335843	2.76798	1.54457	-1.85946	0.724761
GSM814234	4.52328767123288	0	0.675309	2.24804	0.919728	1.35521	3.27263	2.41724	2.02164	0.733024	3.91746	1.34852	3.94296	3.36431	-0.366555	0.200103	4.15277	3.53307	0.569773	-0.872798
GSM814237	4.2027397260274	0	1.30584	0.719079	1.77429	0.766074	4.69628	0.893799	1.95571	2.14028	4.13207	1.82827	3.59375	3.08945	0.957581	0.974788	3.24506	1.1147	0.0748367	3.13268
GSM814238	0.301369863013699	1	0.741721	4.70043	11.446	4.8766	4.9229	3.46576	3.47411	3.37209	1.37122	3.9923	1.10959	4.17086	1.53512	0.251282	1.2742	3.09507	-0.39748	1.23782
GSM814240	4.62191780821918	0	1.70034	2.43899	1.38761	2.55647	3.51221	4.38112	1.31442	2.41434	4.45968	2.67255	2.85781	2.58484	-0.0902974	-0.0545347	5.22038	0.915658	-0.493271	-0.177972
GSM814245	4.08219178082192	0	0.456518	2.33415	1.1407	3.38705	2.28925	2.8839	1.47456	0.803738	3.8243	0.986427	3.35824	1.2184	0.546773	0.370785	3.37159	-0.527113	-0.469857	0.996551
GSM814247	3.84383561643836	0	1.29476	2.3659	1.05426	1.37154	2.42125	1.52903	1.30778	0.980115	4.88945	1.79671	4.48566	0.798039	-1.07356	-0.0296319	1.78043	4.19657	0.467161	0.315656
GSM814250	1.29041095890411	0	0.23759	0.813614	1.52183	-0.34788	1.96693	1.87385	1.82834	2.09531	5.45468	1.46598	2.82933	2.06888	0.866964	0.0552596	3.89287	5.51623	0.129225	-0.202959
GSM814251	3.34520547945205	0	1.03161	3.10474	2.67671	1.18008	4.72182	3.83044	3.49733	2.93864	1.74423	2.16231	1.03861	3.83643	3.30086	1.26689	1.25805	0.507252	-0.250943	2.29776
GSM814254	2.7041095890411	0	0.917646	4.85756	0.993895	1.90411	3.92284	2.24272	0.15435	2.95072	0.865176	2.42877	2.54414	1.90265	0.974743	0.51161	3.32434	2.03491	1.46187	0.968174
GSM814255	3.91506849315068	0	1.4296	2.90169	1.49575	2.34278	3.9422	2.74642	2.07154	1.78737	3.20879	1.55443	2.89708	2.10171	0.761214	0.375464	3.59562	1.69067	0.289334	2.25115
GSM814256	3.72054794520548	0	1.22454	2.75891	3.05895	1.8644	3.3927	2.85801	1.27012	1.6008	5.57695	1.65461	3.45982	4.75249	0.337533	0.60769	4.80581	1.60983	1.88353	-0.545669
GSM814260	3.86849315068493	0	1.20381	5.39159	1.33839	1.7624	5.61165	3.91466	0.706001	2.0866	3.93652	0.993442	2.72259	3.35713	0.552234	0.587657	1.62091	0.994396	-0.178167	-0.319527
GSM814263	2.22191780821918	0	0.580873	0.930968	1.12565	2.16731	5.36567	2.79515	2.60131	0.680513	1.40407	3.60697	2.36734	1.46863	2.02244	0.267766	2.55723	-0.305968	-0.68859	-0.085339
GSM814266	3.39178082191781	0	1.80924	3.50287	0.588039	1.0885	6.09301	2.37795	0.754323	0.793735	4.59906	0.781824	3.21329	3.49016	4.02232	1.41963	3.5161	3.55191	4.44753	0.92562
GSM814269	1.28219178082192	1	0.735403	4.23598	1.05149	1.04966	5.49592	3.77948	1.6792	5.08896	-0.0266261	1.43175	1.18757	2.53521	8.82629	2.84602	0.755708	-1.05993	-0.482509	0.623408
GSM814271	3.35616438356164	0	1.4278	3.65873	2.22087	0.945463	4.6886	2.93831	1.44172	2.00954	5.38939	0.483307	3.67523	4.01406	0.770551	0.235922	5.74909	3.17293	2.50821	-1.55104
GSM814273	2.65753424657534	0	1.28205	2.95761	1.10417	1.10384	4.25058	1.89854	1.23803	2.0769	5.03684	1.60979	3.31954	3.63313	5.10096	0.0599895	3.6177	2.47962	3.2143	0.504097
GSM814280	2.90684931506849	0	0.263475	2.30593	1.3455	2.28528	5.87942	2.68541	1.37545	0.831369	2.8876	3.29559	2.86554	1.26985	1.26042	0.44253	3.6688	0.620344	-0.804525	8.29509
GSM814281	2.07945205479452	0	1.21591	3.13534	1.40514	0.66625	4.70899	1.90128	2.23368	0.933712	4.29273	1.34011	3.55364	2.89532	0.417464	0.231384	3.72177	3.77285	3.85971	-0.250784
GSM814284	1.78356164383562	0	-0.385963	3.09171	2.0758	1.5951	4.36915	3.99269	1.29201	0.684183	3.70415	0.672154	2.70629	0.598289	0.56946	0.471852	2.91225	-0.0145385	-0.476752	1.1301
GSM814285	2.7013698630137	0	3.92515	3.86561	1.93535	2.7037	4.96884	3.47119	2.38878	3.19188	3.30826	2.72193	2.6202	3.86121	2.89119	0.984716	3.13618	0.897779	0.422648	0.241708
GSM814287	2.76986301369863	0	2.82179	4.11941	1.56717	2.60551	5.00448	3.29725	2.59647	2.89975	1.50747	2.12668	2.10376	4.06636	1.87965	2.14316	2.84459	0.430117	-0.384926	2.36022
GSM814289	0.676712328767123	1	0.601209	3.79056	1.34077	2.59017	6.17108	3.57931	1.59076	2.47174	0.710538	1.58091	2.09889	2.23016	2.15421	1.15334	2.39489	2.09454	-0.642387	0.84985
GSM814290	0.975342465753425	0	0.414276	2.46958	1.38761	0.211794	3.04481	3.3883	2.87535	1.2146	4.56734	1.61027	3.92732	2.18434	0.371556	0.415509	4.23606	0.477384	-0.726285	0.0286811
GSM814296	0.131506849315068	0	0.572318	3.10155	1.65156	1.42827	6.00437	2.61645	1.35446	2.05205	3.35521	1.67905	2.89009	4.65793	3.18805	0.354845	3.92051	1.52004	2.81356	-0.118028
GSM814302	1.37808219178082	0	0.447351	2.80452	1.36346	2.45219	4.58835	4.22504	1.34417	1.92382	1.73038	2.35109	2.80734	2.42956	0.741194	0.344199	2.96786	3.33701	-1.04753	0.00683411
GSM814304	2.16164383561644	0	0.786664	1.94093	2.86096	1.003	2.24732	2.8558	1.6559	0.966311	5.69174	0.0320564	2.08172	1.9209	0.899811	1.06949	3.9769	3.63831	0.989653	-0.0207843
GSM814305	2.46027397260274	0	1.65396	2.50473	1.5011	0.728829	4.75039	2.82256	1.53623	1.23919	4.0829	0.848946	3.12191	4.63344	0.802063	0.727843	3.71004	2.58532	2.1709	-0.228701
GSM814306	2.42465753424658	0	0.616879	2.02976	1.5684	0.303459	2.36885	1.34622	1.32987	0.0580063	3.0611	0.745362	3.46523	3.86121	0.785292	1.17839	3.26451	4.1635	1.98763	0.930194
GSM814307	2.17534246575342	0	-0.110543	3.11512	1.49533	1.35742	4.02939	4.35237	2.74878	2.78604	3.37699	0.413203	3.77355	0.598289	0.501077	0.523848	3.91969	-0.305968	-0.384555	1.26321
GSM814317	1.72602739726027	0	3.67407	3.27776	1.52679	2.51648	5.20175	3.29648	2.45249	2.6458	1.24477	2.16162	2.96507	3.89704	1.01934	0.594961	1.99829	0.406387	-0.694421	4.07464
GSM814321	1.95616438356164	0	1.09036	2.09718	0.814726	1.97814	2.86016	2.84647	1.26899	1.11092	3.07302	1.25938	3.93845	4.83514	0.505901	0.402075	3.42774	1.24408	5.23669	-0.109115
GSM814324	1.68767123287671	0	0.302281	1.95106	0.381744	1.22376	1.08519	1.81028	1.6097	1.80433	3.86333	2.44146	3.27793	4.77374	0.430002	-0.0904393	2.90395	4.52864	0.124866	0.102501
GSM814326	1.12054794520548	0	1.34574	1.98585	2.42908	0.494109	1.02	2.24272	1.80823	0.678098	5.09201	1.79051	3.46839	5.06997	2.08584	0.0134901	3.54608	3.2755	3.03594	-0.123484
GSM814329	1.37534246575342	0	0.594272	2.03979	1.77972	0.605093	3.92109	2.37894	1.58485	1.19723	5.95434	0.542293	4.01111	4.26811	0.56946	0.373858	4.37493	3.79201	4.44753	-0.592216
GSM814331	1.45479452054795	0	1.52877	2.32597	1.15203	2.46961	4.57604	3.85325	1.62421	2.58356	0.471996	2.22037	2.29036	2.59551	3.47691	1.4487	2.37075	0.667231	0.582532	0.912602
GSM814333	1.45479452054795	0	0.510522	3.93581	1.11311	0.708717	4.68188	3.6249	1.4367	1.89064	0.971207	1.27124	3.21216	3.12287	0.354535	0.422079	3.3826	1.64479	-1.37764	0.0713479
GSM814334	1.46027397260274	0	3.28361	4.10219	2.03866	1.63946	5.16878	3.28758	2.40395	3.71927	2.06804	1.41573	2.31561	3.55526	0.813436	0.254956	1.82853	-0.631793	-0.932655	0.803161
GSM814336	1.33424657534247	0	0.659566	3.00435	1.95083	0.8172	4.12811	1.91027	1.29066	0.806646	4.65092	3.42316	2.5496	1.33545	1.06335	0.576042	3.9621	4.00305	0.119052	0.0698214
GSM814338	1.06575342465753	0	1.0834	2.77939	1.59897	-0.132253	0.124079	1.8966	1.34498	0.932101	4.67877	1.44761	2.54171	4.57838	0.401737	0.773724	5.05947	4.55474	4.44753	0.0987724
GSM814342	0.704109589041096	0	2.01455	4.35285	1.55665	1.01099	1.34079	3.78698	2.73547	0.705044	3.88355	0.683477	3.14801	5.35045	2.76956	0.647645	4.31941	2.67243	0.928935	1.00629
GSM814345	0.53972602739726	0	0.893949	2.80409	1.5917	0.785661	5.20089	1.20171	1.81681	1.04642	1.62369	1.33305	3.22077	5.50796	0.519809	0.634181	3.28235	4.3418	4.44753	0.0286811
GSM814348	0.753424657534247	0	1.16103	3.94537	0.706233	1.93431	4.70592	2.66115	2.22923	0.945644	4.00061	1.37289	1.96763	0.660116	0.317219	-0.254553	2.22369	2.1536	1.46913	0.243332
GSM814352	0.547945205479452	0	0.597544	3.35807	1.13465	1.01686	3.60459	0.847565	0.826761	3.00558	5.61048	1.30364	3.78032	5.21525	0.252661	1.00119	3.58031	4.47665	-0.14068	-1.12477
GSM814355	0.556164383561644	0	-0.115009	2.17731	1.64374	1.41846	1.27172	1.98	1.13613	2.35338	4.17245	1.65782	2.68674	4.16652	0.749819	0.824652	3.67146	4.1299	-0.177211	-0.177972
GSM814356	1.34520547945205	0	0.126553	2.52416	2.06385	1.38084	2.90855	3.8723	1.15105	2.78274	3.96416	0.822351	2.90928	1.80516	0.907599	0.284973	2.88067	-0.957273	0.423152	1.62883
GSM814358	2.47671232876712	0	0.154209	0.4688	0.616522	-0.191665	0.902769	3.25183	1.39613	0.43316	5.31613	1.0664	4.85856	4.4373	0.455714	0.567835	4.00726	5.04745	-0.298284	-0.411255

## Sheet: Supplementary Table 7
Supplementary Table7: The 9 genes used to construct the prognostic model were obtained by multivariate COX analysis
all samples
id	futime	fustat	SIRPG	EMP1	UAP1L1	ETV5	GMFG	CES1	ACSL5	SPOCD1	FBN2	riskScore	risk
TCGA-ZF-A9RN	1.68493150684932	1	1.75666	1.42645	0.408425	2.74812	2.61669	-0.594283	0.908395	-0.877736	-0.137162	0.728962077994576	low
TCGA-CF-A1HR	1.06575342465753	0	1.09719	2.63582	2.31492	1.05959	2.20349	1.23355	4.47864	2.53142	-0.57281	0.652691739671237	low
TCGA-XF-A8HH	0.156164383561644	1	0.445951	3.43278	2.17281	1.21951	2.04175	2.1571	3.96704	0.459623	2.80831	2.49532714231651	high
TCGA-DK-A3IQ	1.47671232876712	1	-0.046552	3.93675	2.40628	2.73089	2.26841	4.0763	3.3654	1.24162	2.13349	5.77744195008496	high
TCGA-CU-A5W6	0.153424657534247	1	0.719331	1.68423	1.29471	1.01072	2.02896	-0.0705791	2.3851	1.84148	0.674573	0.595839389485446	low
TCGA-DK-A3X1	5.5041095890411	0	0.21409	1.84361	0.282617	0.0150277	3.09808	-0.195252	3.80046	1.09742	0.82337	0.303114470291386	low
TCGA-XF-A9ST	0.350684931506849	1	-0.0496878	1.49132	3.79246	1.26184	1.14027	1.55145	0.128227	-0.499362	1.087	5.05700735435177	high
TCGA-DK-A2I4	10.5068493150685	0	2.94958	4.09904	2.1843	2.37938	4.39232	1.29333	4.37893	3.56961	1.15422	0.546127449315772	low
TCGA-DK-A6B2	1.30684931506849	0	2.0989	3.87963	1.87496	1.96181	3.32191	2.55729	5.34702	1.00741	1.92684	1.08284493558847	high
TCGA-XF-A9SZ	2.35342465753425	1	0.697941	2.62123	2.147	1.58511	3.51839	1.08844	4.72962	1.09422	2.95235	1.02108213251676	low
TCGA-E7-A519	1.39178082191781	0	1.11728	-0.359116	1.40812	0.934081	6.47824	0.656869	3.80551	5.62141	-0.601535	0.0458164710695272	low
TCGA-ZF-A9R1	2.11780821917808	0	0.591105	3.25706	0.583232	2.53391	2.13173	2.34943	2.88589	5.13957	1.77965	0.953282135387722	low
TCGA-4Z-AA7S	2.91506849315068	1	1.08308	2.73129	0.799912	1.99396	1.43856	-0.222031	4.54015	1.0177	-0.436629	0.680871401105035	low
TCGA-BL-A13J	0.221917808219178	1	0.498631	3.92988	2.13728	1.86678	1.48078	1.11023	4.05915	0.0293729	2.69895	3.50191449221084	high
TCGA-DK-A3IK	0.4	1	0.450564	1.78913	1.5018	0.818956	1.44764	1.64954	3.14036	0.703606	1.29037	1.06150876392286	high
TCGA-C4-A0F1	0.243835616438356	0	0.0834992	2.81703	1.94074	1.49784	1.6864	1.14145	-0.365938	0.0107908	2.09174	4.24587841235526	high
TCGA-DK-A3IS	4.18904109589041	0	0.463807	2.55246	0.242079	1.91364	1.79648	-0.476654	2.9618	4.6013	0.363961	0.435895535476687	low
TCGA-UY-A9PH	4.27671232876712	0	1.88131	2.65529	1.91935	0.84073	3.76417	0.783035	5.08283	2.87649	-0.306434	0.268207494514492	low
TCGA-DK-A3WW	1.73424657534247	0	2.51037	3.3802	1.00187	1.06058	3.74496	-0.566812	3.44109	3.72978	4.12191	0.33476736311217	low
TCGA-YC-A9TC	0.0547945205479452	1	0.0360401	2.18924	2.72685	2.69752	3.17692	0.342718	-0.341279	0.0554577	-0.140606	3.22660633213327	high
TCGA-CF-A7I0	1.00821917808219	0	0.364635	2.36269	0.76657	1.07885	4.13333	1.40927	4.62782	4.02571	-0.144904	0.252350654378203	low
TCGA-K4-A5RJ	1.47671232876712	0	3.27034	1.78593	2.5693	2.93675	4.96936	5.97973	5.08357	0.162995	1.88578	0.777267047477079	low
TCGA-CF-A3MI	1.01369863013699	0	0.358299	1.34131	0.543127	-0.0816906	3.88043	-0.427052	3.28405	3.13813	-0.490969	0.147076210435917	low
TCGA-DK-A6B0	6.38356164383562	0	-0.141648	1.48841	0.83526	1.42671	4.1432	0.00281862	3.8269	4.75049	-0.471872	0.200167597760276	low
TCGA-CU-A0YO	0.408219178082192	1	1.21568	3.92864	1.2034	0.97632	3.08314	2.62876	4.38938	2.52235	0.513595	0.751901360893661	low
TCGA-DK-A3WY	13.6082191780822	0	3.68902	2.43036	2.51324	2.21021	5.79688	2.49651	2.88143	0.171394	1.65286	0.541981405263257	low
TCGA-G2-A2ES	2.75068493150685	1	0.965776	5.12788	1.88766	1.84846	2.37385	-8.84699e-05	3.12821	1.79763	3.86985	2.9805930523521	high
TCGA-GC-A3YS	2.07671232876712	0	1.2627	3.28749	2.42433	1.93288	2.98626	1.36208	1.37531	1.2431	2.13514	2.25463398077841	high
TCGA-XF-A9SM	2.87123287671233	0	3.10921	2.94737	2.28288	1.93251	4.51523	0.583866	2.58058	1.90667	1.5878	0.534373696944965	low
TCGA-DK-A6AV	5.34794520547945	0	1.58609	3.45026	0.551861	1.17472	3.50165	0.487014	4.82934	4.30176	0.163443	0.237936084953376	low
TCGA-CF-A47W	1.00821917808219	0	-0.221406	0.392876	0.893442	0.499678	4.67178	0.283609	3.51107	5.41659	-0.592886	0.0990089491942254	low
TCGA-K4-A3WS	2.08493150684932	0	1.63969	3.29844	2.49134	1.74599	3.08568	3.5007	3.94162	1.9033	1.87363	1.45837467131004	high
TCGA-FD-A3B8	1.05205479452055	0	2.75316	3.93824	1.88198	2.77484	4.43746	3.51269	3.10158	1.59164	1.80416	1.27878445970116	high
TCGA-FD-A3SM	1.4986301369863	1	0.274883	2.73083	2.6913	1.8958	2.02321	7.71565	0.0119313	1.09712	0.178812	7.18981001629001	high
TCGA-C4-A0F6	1.91780821917808	0	0.286365	2.56405	0.920317	0.809291	1.59928	1.40468	4.01856	0.736736	1.95945	1.0481772356763	high
TCGA-FD-A3B5	0.745205479452055	1	-0.0107422	4.1705	2.05489	0.761761	1.03948	-0.447253	2.02409	0.669822	2.99536	3.75924739806692	high
TCGA-4Z-AA80	0.0520547945205479	1	0.687659	2.13859	3.00926	-0.0224784	1.62233	-0.168798	4.80315	1.16237	4.39616	1.07921731962119	high
TCGA-FD-A3B6	2.75342465753425	1	2.38418	4.6297	1.47091	1.72881	3.42021	-0.36241	2.66361	-0.0967331	3.36372	1.55831768040327	high
TCGA-4Z-AA87	3.98356164383562	0	1.16416	0.159048	1.5974	0.655174	2.36373	1.11876	5.22185	-0.238376	3.79348	0.416469285477744	low
TCGA-DK-A1AD	9.36986301369863	0	0.480591	1.32922	0.0611463	0.155274	1.47923	1.59904	3.093	-0.602544	-0.53312	0.508439056425039	low
TCGA-FD-A5BS	4.49041095890411	0	2.72302	2.2435	1.63417	1.55063	4.23176	2.22384	1.83468	0.663039	1.21899	0.601124447856135	low
TCGA-2F-A9KW	0.695890410958904	1	0.362527	3.28623	2.71648	1.88078	3.18759	1.30484	2.76387	0.00254158	4.94609	3.9021276266841	high
TCGA-DK-AA6T	1.56712328767123	0	1.44576	0.717579	3.34248	0.483551	4.2182	0.578754	2.51351	0.0696521	-0.511703	0.468626982110598	low
TCGA-BL-A13I	0.610958904109589	1	1.94346	3.92779	3.33748	4.23106	4.41805	7.93603	2.7331	0.205379	1.96187	8.2841304954623	high
TCGA-E7-A5KF	0.0547945205479452	0	0.215429	1.65301	0.0996788	-0.0596317	1.34961	-0.579513	4.44005	5.54381	-0.332648	0.138866999261482	low
TCGA-XF-AAN7	1.54794520547945	1	0.44731	4.50138	0.722058	4.97667	3.47788	2.60321	0.807186	0.101249	4.93123	9.84855762044623	high
TCGA-CU-A3YL	2.48219178082192	0	0.403383	2.49857	0.482774	2.39723	2.14477	0.0974062	3.23484	1.42308	-0.369326	0.798754180020527	low
TCGA-ZF-A9RD	1.11780821917808	1	1.91009	4.16142	2.64347	1.45163	3.83238	0.492474	2.45891	1.61738	2.38912	1.47055651390645	high
TCGA-DK-A6B5	4.22465753424658	0	1.23934	4.52363	2.18148	1.22527	2.1877	0.872761	3.71741	0.701058	-0.489532	1.74145	high
TCGA-HQ-A5ND	0.750684931506849	1	0.431721	4.91262	0.587743	3.09916	1.13898	0.522303	3.61253	1.11313	4.85014	4.62130097160628	high
TCGA-ZF-A9R7	1.82191780821918	0	2.6995	1.44206	2.30235	0.704442	3.48529	0.436304	3.49848	0.463606	-0.480837	0.293286727067465	low
TCGA-GV-A40G	1.58904109589041	0	0.257307	3.08508	1.4644	2.40093	2.16859	-0.620028	2.14851	1.66061	0.339845	1.53079802219616	high
TCGA-BT-A2LD	1.70684931506849	1	0.698331	2.74468	2.26602	1.70409	2.01137	1.34836	0.331747	-0.386854	7.08776	6.01760601199374	high
TCGA-DK-AA6U	1.58356164383562	0	0.160097	1.66078	0.0711307	1.78289	2.89254	0.0507067	3.48421	0.142281	2.31173	0.644656572639767	low
TCGA-FD-A6TC	0.512328767123288	0	-0.0535136	3.2225	1.84507	2.2437	3.28807	2.00929	3.17622	0.986481	-0.0695104	1.88420501180875	high
TCGA-XF-AAN1	2.57808219178082	1	-0.0912778	1.25698	1.33152	2.19414	4.4881	0.0917022	3.8459	3.54868	-0.501852	0.29496270252006	low
TCGA-FJ-A871	0.745205479452055	1	-0.144325	4.04122	3.75198	3.29805	1.81372	0.57297	0.819576	1.76637	1.78764	10.2857367313648	high
TCGA-K4-A6FZ	0.150684931506849	0	0.947349	3.94766	1.7511	1.53686	3.05632	0.31972	4.57613	4.07087	2.1	0.747474792544103	low
TCGA-DK-A1AF	1.46849315068493	0	2.04195	5.15046	2.04443	2.24378	4.04206	1.43871	4.83296	2.15249	2.00058	1.3022121447731	high
TCGA-GU-AATO	0.887671232876712	1	0.805149	3.1406	0.815571	1.51115	3.16921	0.951262	3.12434	0.829563	-0.582511	0.773335767151805	low
TCGA-DK-A1AA	1.58356164383562	0	0.123002	3.0909	1.15097	1.64646	3.02495	1.07853	4.31179	3.50127	0.507877	0.657369792439573	low
TCGA-FD-A5BZ	2.28767123287671	1	0.546648	4.08454	2.37127	1.8811	2.55524	3.28241	2.68769	1.83763	1.46458	3.32018	high
TCGA-XF-A8HD	8.12054794520548	0	2.16681	3.08561	1.09234	0.943554	2.98734	0.495419	4.09744	3.66179	1.8811	0.324532990923563	low
TCGA-FD-A6TH	0.358904109589041	1	0.53787	4.2414	2.35389	1.42962	2.3782	1.84715	2.99734	0.37955	5.28047	4.78520154252624	high
TCGA-4Z-AA7O	1.4027397260274	0	1.78372	3.04766	1.40767	1.29991	3.72753	0.373159	4.42174	2.14338	1.98222	0.452016778209119	low
TCGA-DK-AA6W	1.13698630136986	1	0.7358	3.28116	2.7721	3.63688	2.48147	-0.398355	0.213677	0.196171	5.31629	7.80066507104561	high
TCGA-XF-A9T3	0.186301369863014	0	1.37699	3.66876	1.63498	1.24386	3.28718	3.32959	3.5362	2.18603	4.40084	1.47246896745582	high
TCGA-2F-A9KQ	7.90684931506849	0	3.7148	2.44814	0.737524	1.94482	4.42927	1.04715	5.68522	4.21345	-0.274941	0.0893096780455874	low
TCGA-CF-A3MH	1.09041095890411	0	3.07805	3.34874	0.257469	2.2854	4.25938	-0.504466	4.43034	4.06784	-0.612552	0.141674584506656	low
TCGA-XF-A8HC	0.547945205479452	1	-0.316342	2.70027	1.2255	-0.206076	0.728964	-0.476944	4.00832	2.75209	-0.429864	0.604438346333897	low
TCGA-FD-A6TI	0.805479452054795	1	0.00996228	4.81481	2.27798	0.419583	1.90618	1.71606	2.93399	0.769201	-0.210626	3.08718955700915	high
TCGA-K4-A4AC	0.761643835616438	1	0.871062	2.48769	3.28461	1.81762	2.42328	0.740715	1.30483	-0.187142	2.05585	3.24012909615559	high
TCGA-S5-AA26	1.37808219178082	0	-0.00062606	2.79271	1.43141	1.47499	3.8695	0.870006	4.34685	4.36889	0.0780448	0.437816965413397	low
TCGA-E7-A677	2.24657534246575	0	1.14066	1.63339	1.59531	2.2934	4.70825	0.569035	4.57742	1.37911	0.483453	0.371063896003805	low
TCGA-DK-A1AC	10.9068493150685	0	2.06515	2.03834	1.38067	1.12766	2.76721	0.731301	5.74545	0.0499689	5.80673	0.595683358022855	low
TCGA-GU-A766	1.31506849315068	0	2.76794	2.95896	2.07576	2.1345	4.26483	1.50316	3.0332	0.554709	1.45318	0.787742028254409	low
TCGA-DK-A2HX	3.89041095890411	1	0.557671	5.66883	1.5179	2.18307	2.48786	3.5573	2.85842	0.513866	3.06542	6.90644815532114	high
TCGA-FD-A5BR	2.22739726027397	0	1.69954	3.6939	2.20315	1.32743	2.94859	2.52783	4.16535	1.04532	2.83417	1.51000579354694	high
TCGA-4Z-AA7Q	1.3972602739726	1	2.05348	1.92144	1.01087	0.677275	2.95396	0.540034	2.35432	2.89556	0.243193	0.267093483269979	low
TCGA-XF-AAMX	0.564383561643836	1	0.749299	1.55214	3.27155	1.18013	1.32058	0.440686	4.4706	-0.331505	0.302293	1.32554084488187	high
TCGA-YC-A89H	1.56986301369863	0	0.6635	3.34898	1.14064	1.53137	2.1544	0.402137	4.22831	2.28033	0.193091	0.786955467724084	low
TCGA-GC-A3OO	1.31780821917808	0	0.149289	4.26146	1.07346	1.87037	2.70663	3.29724	4.60971	1.13261	-0.315466	1.79984642831405	high
TCGA-BT-A2LB	1.34794520547945	1	0.919337	3.81903	2.10261	1.20764	3.70498	2.46764	4.91501	1.39101	-0.171341	0.993322349503186	low
TCGA-ZF-AA54	1.61643835616438	1	1.52056	4.75525	3.14253	4.5971	4.27907	0.698902	1.68372	2.99231	0.636975	3.65571085802239	high
TCGA-FT-A3EE	0.271232876712329	1	-0.0128751	3.70976	1.72303	1.95401	1.66977	0.866745	3.97681	1.27425	-0.133392	1.98909461690801	high
TCGA-FJ-A3ZF	1.43561643835616	0	-0.0356877	1.01146	2.61906	-0.17888	1.10235	-0.371773	5.49308	-0.818312	4.01907	1.01441085113128	low
TCGA-ZF-AA4R	2.83835616438356	1	0.470742	4.42197	2.19694	2.20124	1.23334	1.03732	2.49697	1.0784	1.14712	4.43419843942706	high
TCGA-GV-A3JZ	1.65205479452055	0	0.411153	1.64543	0.744048	1.75328	1.84698	1.68934	2.66942	-0.0249357	1.57794	1.18594065768825	high
TCGA-DK-A2I2	0.649315068493151	1	0.967717	3.23143	0.740658	1.86177	3.67197	1.03098	1.04588	0.320098	1.11006	1.3123859227486	high
TCGA-4Z-AA7Y	4.16986301369863	0	-0.233153	3.28163	1.38852	1.66864	3.35472	-0.47897	4.7724	4.81615	0.822854	0.504765545323351	low
TCGA-BT-A20Q	1.62465753424658	1	1.50953	2.49992	1.13921	1.55541	2.50566	1.87739	3.62154	4.10901	0.0752755	0.415315180227844	low
TCGA-ZF-AA51	4.6958904109589	0	1.72064	2.05768	0.669446	1.05276	3.38592	0.426796	4.04752	3.72119	-0.267489	0.175373106053638	low
TCGA-GU-A42R	1.58082191780822	1	-0.0647262	2.20156	0.8842	2.17864	1.9819	0.489398	1.92641	3.9447	0.302709	0.826394845356092	low
TCGA-PQ-A6FI	1.01917808219178	0	0.903765	3.11481	1.9482	1.31964	1.68928	0.229487	1.72838	1.53727	3.31793	2.00834135759823	high
TCGA-CF-A8HX	0.945205479452055	0	1.23547	2.0528	1.51432	0.984587	1.32056	0.834478	3.12736	1.36057	-0.582868	0.67658323197609	low
TCGA-GD-A3OS	1.74794520547945	0	0.893916	1.84932	2.50613	2.6731	2.33312	3.94975	1.66237	1.30178	3.9046	3.32500601107486	high
TCGA-FD-A6TG	0.254794520547945	1	1.6406	2.63444	2.14442	2.80199	2.85231	3.25351	4.20771	-0.416776	-0.255931	1.59869195106515	high
TCGA-K4-A5RI	0.975342465753425	1	0.749713	3.72296	1.64837	2.44688	1.80266	7.92088	2.91444	-0.142739	1.36383	6.82112189378468	high
TCGA-GV-A40E	0.715068493150685	1	0.951086	3.04514	2.43065	0.983009	2.18413	-0.120136	3.07765	0.303177	3.18874	1.7596231290715	high
TCGA-FD-A43Y	1.2986301369863	1	0.849698	3.16325	2.53441	2.44209	2.50386	7.81921	1.32299	0.384975	-0.551652	6.03989246705849	high
TCGA-DK-A3IV	0.805479452054795	1	2.25202	2.48643	2.32066	0.413464	3.09977	0.420049	5.21541	0.176128	1.36575	0.45717892559031	low
TCGA-G2-A2EL	2.24383561643836	1	0.0629028	0.65705	1.31339	1.98938	0.950643	-0.658758	-0.0718464	-0.794605	2.56319	2.07743776791242	high
TCGA-E7-A541	2.13150684931507	1	2.1867	2.26544	1.76645	0.586002	3.29144	-0.262786	4.31851	3.7144	0.388745	0.19692225371936	low
TCGA-ZF-A9RE	0.29041095890411	1	-0.0286697	4.80901	2.16431	1.81177	0.938786	5.54521	2.48791	2.5347	1.16146	7.42220791338066	high
TCGA-UY-A9PE	0.517808219178082	0	0.0154991	1.12687	2.35429	0.454049	1.53338	1.80715	3.68295	-0.296354	1.99347	1.32944565473596	high
TCGA-GU-A763	2.73150684931507	0	-0.0770962	0.891281	0.145647	0.120839	3.97309	-0.43939	4.72608	3.4222	-0.624522	0.0984122645999871	low
TCGA-G2-AA3D	5.86027397260274	0	0.853061	1.7115	1.89181	0.917552	1.63918	-0.0359604	4.10464	1.91029	1.82091	0.622846627829437	low
TCGA-E7-A97P	1.1972602739726	1	2.47209	4.29364	2.03693	2.75323	3.485	2.01301	3.12673	3.52247	3.49347	1.40870832535251	high
TCGA-MV-A51V	1.12328767123288	0	0.0675723	3.64238	0.0680452	1.18284	1.69401	0.529461	3.17831	-0.0050916	-0.0686352	1.26901388562219	high
TCGA-FJ-A3ZE	0.887671232876712	1	-0.0416541	2.29524	3.19248	2.48056	0.322396	2.17972	2.74292	1.39304	1.28924	4.68294193417995	high
TCGA-YC-A8S6	0.802739726027397	0	1.12644	5.82465	1.50187	2.0519	4.68059	1.87359	3.6639	3.50224	0.651839	1.33433553457312	high
TCGA-GV-A3JV	1.18904109589041	1	1.43147	3.61549	1.02979	1.26956	5.59812	0.525092	2.28315	-0.14812	-0.0242395	0.627555330249012	low
TCGA-5N-A9KI	0.208219178082192	1	0.513316	4.26968	2.49205	1.16163	2.68879	2.21752	3.45964	0.961875	1.91801	2.84263353795392	high
TCGA-CF-A3MG	1.01095890410959	0	4.57881	3.05881	1.79756	1.73809	4.93302	1.89984	5.17469	3.86379	0.0854004	0.133296160167302	low
TCGA-FD-A3NA	5.05479452054795	0	1.26063	2.10939	1.89458	1.66969	2.37517	0.847633	4.70129	3.99506	0.18274	0.402375739525156	low
TCGA-DK-A3IT	1.77534246575342	0	1.19653	2.78071	2.16953	1.052	2.98657	1.84184	4.43113	0.460999	1.55675	1.01660266854426	low
TCGA-R3-A69X	1.18630136986301	0	1.21625	3.19007	2.84921	1.6336	3.46242	2.32191	4.64535	3.36718	0.578234	0.863077594668414	low
TCGA-GC-A3I6	1.72602739726027	1	1.15485	4.73664	1.8969	1.34515	2.14792	1.20176	3.62415	2.39692	0.217878	1.55405981286728	high
TCGA-UY-A78L	3.08767123287671	0	0.514493	2.41252	1.31493	1.66178	1.65741	3.79357	1.72111	0.946557	-0.516996	1.85807283489368	high
TCGA-XF-AAN5	6.28219178082192	0	1.57725	5.60125	1.36884	0.861438	2.81999	0.268985	3.42209	2.5295	3.90455	1.56002953487881	high
TCGA-UY-A78P	6.52054794520548	0	1.57888	4.3482	1.99089	1.74681	4.01512	1.17758	3.159	2.39817	0.163045	1.0064389882317	low
TCGA-CF-A9FL	1.54794520547945	1	0.912455	1.50042	0.87465	1.17111	2.69077	1.13569	0.59698	1.93389	3.11438	0.805614507360025	low
TCGA-E7-A6MD	0.353424657534247	0	1.80805	2.65236	1.54557	1.8041	3.19994	1.2302	4.76552	2.66923	-0.0452296	0.409082809657592	low
TCGA-CF-A9FF	0.989041095890411	0	0.481539	1.98241	1.76659	0.366929	2.43259	0.815056	3.96888	2.46724	-0.390518	0.450471804244017	low
TCGA-CF-A1HS	1.04657534246575	0	0.453376	3.39077	1.71134	1.68294	1.75911	-0.483325	0.309804	-0.366539	-0.280183	2.79984762234631	high
TCGA-2F-A9KT	6.44383561643836	0	0.00334626	3.57832	3.1179	2.92982	5.38385	0.808569	4.35136	4.61523	1.28092	1.08410932087547	high
TCGA-UY-A78N	7.23561643835616	1	0.176496	2.39038	2.28876	1.08113	1.39649	1.67774	3.85372	0.685428	1.16684	1.7168535363963	high
TCGA-G2-AA3B	5.5013698630137	0	1.15335	0.00218998	1.84255	-0.298173	1.44855	-0.232471	3.82564	0.885718	0.131665	0.250356655850856	low
TCGA-K4-A54R	2.30684931506849	0	2.15639	3.06356	2.74392	1.40063	3.16882	1.67135	3.82778	1.71979	3.51086	1.12300775875869	high
TCGA-BT-A20J	1.58630136986301	1	1.8275	2.61938	0.889673	1.46739	3.00188	1.65479	2.0465	-0.378098	3.93941	1.23123638413903	high
TCGA-GU-AATP	2.74794520547945	0	0.769368	2.14989	2.84044	1.49161	2.6385	1.86486	3.2375	0.855275	2.08054	1.63213250538321	high
TCGA-DK-A2I6	7.27671232876712	0	0.0345461	2.57187	1.69926	2.04633	1.40544	0.121418	3.06268	2.23179	1.42743	1.5072913799883	high
TCGA-DK-AA6Q	1.13150684931507	1	2.54865	3.87028	3.21628	3.20688	2.81455	8.52996	2.32982	-0.186307	-0.565054	6.71234543362399	high
TCGA-DK-A2I1	1.4958904109589	0	0.590293	2.84834	1.69168	2.43389	3.14041	2.45046	4.88785	1.47069	0.188544	1.08609047448188	high
TCGA-BT-A20R	0.421917808219178	1	-0.21037	5.40519	2.19442	1.32429	2.76931	2.6131	3.89426	1.48237	2.28911	4.45166550682667	high
TCGA-H4-A2HQ	1.61643835616438	0	0.460055	2.93706	1.41366	2.98296	3.16888	-0.248197	4.32842	4.42504	0.767532	0.626556021012671	low
TCGA-DK-AA6P	1.25205479452055	0	0.337394	1.04117	1.12733	1.21918	3.21132	0.246002	4.74091	2.682	-0.564	0.234564110395062	low
TCGA-XF-AAN0	4.70684931506849	1	1.3214	5.00242	1.38272	1.16615	2.45142	1.45832	3.20012	0.421683	0.0775482	1.87361646335036	high
TCGA-BT-A0YX	1.0958904109589	1	1.6416	5.14012	1.11662	1.06247	2.13273	7.46293	1.16364	-0.257112	-0.3777	5.10230832050833	high
TCGA-GV-A3JX	1.59178082191781	0	1.89655	2.44706	2.80189	2.33761	2.24427	3.13777	3.23443	-0.107016	1.28795	2.1759350153605	high
TCGA-G2-A2EO	4.94246575342466	1	2.43845	2.80992	1.25809	2.1144	4.44343	1.44578	3.82131	3.59508	0.172173	0.288238513825277	low
TCGA-XF-A9T2	1.57534246575342	1	-0.0781405	3.75604	2.27458	3.23442	3.18045	0.162004	4.15826	0.469607	4.4242	3.93694680213653	high
TCGA-BT-A20T	1.24109589041096	1	1.31034	2.08233	1.38316	1.56769	2.41736	1.6432	4.17172	1.34176	0.809216	0.63866235308478	low
TCGA-UY-A78O	6.33424657534247	0	1.09722	1.75368	1.18801	0.604138	2.53132	0.962783	1.98561	1.63428	-0.529127	0.478251584314021	low
TCGA-BT-A20W	0.695890410958904	1	1.68304	2.61385	2.07641	1.50902	3.14133	0.62165	4.72427	0.537628	0.753707	0.6677557195199	low
TCGA-FD-A3N5	1.87671232876712	1	0.714983	3.02799	2.31837	0.805776	1.49931	1.50194	1.43513	-0.432938	3.22461	3.52190587527814	high
TCGA-FD-A62N	0.224657534246575	0	3.42725	2.59041	1.98299	2.49555	4.73442	2.10392	2.14348	0.796612	0.364131	0.594536549171045	low
TCGA-XF-A9SI	6.63835616438356	0	3.19735	3.08326	2.43902	1.69278	4.52602	3.08648	3.34937	0.595407	0.454859	0.712454639062449	low
TCGA-BT-A42C	2.39178082191781	0	1.79813	2.54923	2.43445	1.48013	1.92612	1.64166	4.0501	2.61123	-0.521291	0.702853632174573	low
TCGA-YF-AA3M	1.13698630136986	0	0.837637	3.6449	1.3309	1.45433	3.76482	0.57955	3.26299	1.65596	0.672255	0.856343104044041	low
TCGA-ZF-AA4N	0.241095890410959	1	1.42587	3.65569	3.3931	2.19633	2.37813	8.17253	2.37593	0.685025	2.96876	8.95313036520839	high
TCGA-CF-A5U8	1.09315068493151	0	-0.290336	0.946694	0.551707	0.0347229	4.96256	-0.0609229	4.62181	5.64638	-0.661624	0.0708776244365562	low
TCGA-4Z-AA7R	1.43013698630137	1	-0.352063	2.53129	2.1374	2.12289	1.11765	-0.437992	3.99329	-0.811002	-0.0120825	2.39856720219568	high
TCGA-FD-A3B4	1.3972602739726	1	1.78377	3.58539	2.19792	2.25009	3.02787	2.10108	2.61283	1.24785	1.24505	1.76955610950587	high
TCGA-SY-A9G0	2.76164383561644	1	0.889434	4.32387	2.21289	2.533	2.70639	4.00562	3.70058	0.718127	0.258379	3.53068572018826	high
TCGA-G2-A2EK	1.32876712328767	0	2.00138	1.78485	1.02377	1.35992	4.1958	2.112	3.9798	1.0754	-0.601656	0.27942139466862	low
TCGA-FD-A5BX	0.473972602739726	1	0.629621	4.72201	2.91739	3.12367	5.70125	1.76463	2.54872	3.64522	-0.340785	1.82831107909895	high
TCGA-XF-AAN4	2.25479452054795	1	1.71471	4.15616	2.04699	2.23	4.33819	4.91218	2.27861	1.32823	0.0908895	2.06036808603992	high
TCGA-FD-A6TA	5.23835616438356	0	1.31539	3.37533	1.14507	2.09824	2.90563	1.90172	4.01379	4.03804	-0.204333	0.578751933997778	low
TCGA-FD-A3SS	1.07123287671233	1	0.0615212	4.4435	2.22178	2.14062	1.27585	0.900861	1.35463	-0.522235	4.79947	10.7914249704703	high
TCGA-XF-A9T6	0.175342465753425	0	0.24929	2.92594	2.11746	1.38845	3.4247	-0.409747	3.12973	2.08678	0.285028	0.87289481550657	low
TCGA-FD-A5BV	0.446575342465753	1	0.07708	3.02679	1.47704	2.26537	1.7335	0.153583	4.76919	2.4554	3.02859	1.38423159552176	high
TCGA-SY-A9G5	3.24931506849315	0	2.16202	3.62513	2.61303	1.69991	3.5375	1.89435	3.30798	1.66358	-0.162667	1.02464319398108	low
TCGA-GC-A6I1	0.00273972602739726	0	2.02943	2.41865	1.68811	1.42017	3.91795	0.583563	1.80277	0.945256	1.99263	0.695360960752914	low
TCGA-GU-A764	1.67123287671233	0	1.59081	3.69289	1.95352	1.24114	3.55221	1.50106	2.07875	0.384875	0.601546	1.38020598526856	high
TCGA-BT-A20P	1.49041095890411	1	-0.0206204	1.09757	2.06194	2.2317	2.19227	1.33915	3.94711	5.8805	0.255603	0.458237142030301	low
TCGA-G2-A3VY	1.46849315068493	0	0.231632	2.28261	1.65145	0.304569	0.36638	2.63126	2.07565	-0.562453	2.37422	2.7699685955602	high
TCGA-GC-A3WC	1.47945205479452	0	2.28902	3.59204	2.83283	2.30017	3.13342	8.51118	2.5247	-0.207577	0.575351	4.74520245160515	high
TCGA-CU-A3QU	0.432876712328767	0	-0.270809	2.27548	1.99851	0.301635	0.961629	-0.615987	5.27587	-0.373219	0.576024	1.06296859730946	high
TCGA-FD-A3SP	2.14520547945205	0	1.87348	3.7806	2.39038	3.0212	3.60862	2.67784	2.38605	1.53325	0.593364	2.0925500191058	high
TCGA-GC-A6I3	0.00273972602739726	0	1.58012	0.996991	1.30967	1.21754	4.06761	0.537912	3.65887	2.23114	-0.163524	0.197336005514339	low
TCGA-GD-A3OQ	0.26027397260274	0	0.262705	5.10998	1.95886	1.50299	2.04886	0.662169	4.03987	3.15358	0.0148005	1.87307947569616	high
TCGA-ZF-AA52	2.95068493150685	1	0.142883	3.97398	1.37387	1.77977	3.5343	1.9954	3.09629	1.21203	-0.013453	1.64182754677762	high
TCGA-DK-A3IL	1.13150684931507	1	0.507671	1.05642	2.50129	0.0628417	1.70128	2.31641	3.27093	0.806983	3.71443	1.15034681759238	high
TCGA-GD-A2C5	2.22465753424658	0	0.223361	2.10842	1.84788	0.619876	1.88018	1.8532	4.28009	0.119001	0.337762	1.05330679842245	high
TCGA-DK-AA6X	1.27945205479452	0	1.08052	2.35223	2.9772	1.60719	2.92216	0.396	3.59007	0.0972385	-0.247308	1.16791961096131	high
TCGA-DK-A3IM	0.679452054794521	1	-0.211057	4.61999	1.80611	2.65652	0.39672	-0.4961	-0.567407	0.96645	0.909617	9.10315433899938	high
TCGA-BT-A42F	2.36712328767123	0	1.78272	2.23835	1.80819	0.512813	3.44801	0.631364	1.68872	-0.205035	-0.555134	0.618752210543515	low
TCGA-BT-A3PH	0.389041095890411	1	0.798354	3.17863	2.94293	2.91184	1.62609	2.73109	5.87094	-0.438945	-0.461781	2.93468390896065	high
TCGA-ZF-A9RF	5.33972602739726	0	2.63478	1.52241	2.89701	3.23142	4.3766	-0.630691	1.22124	3.79946	5.22464	0.728707184988377	low
TCGA-DK-A1A3	1.82191780821918	1	0.98521	2.69298	3.05308	2.09636	2.30223	1.71617	1.34238	-0.504518	4.31934	5.02403616836783	high
TCGA-BT-A2LA	1.43013698630137	0	-0.182964	1.68027	2.57711	1.59455	1.92969	1.14011	-0.326496	-0.833051	2.40411	4.38341523713534	high
TCGA-PQ-A6FN	1.38904109589041	0	0.293621	3.24225	2.08347	1.15402	3.21116	1.05647	2.51732	1.74074	1.65671	1.47455913643412	high
TCGA-GD-A3OP	0.175342465753425	0	0.653209	3.74661	1.55746	1.02794	3.29465	2.68199	4.56213	2.30919	4.31118	1.31846681772394	high
TCGA-FD-A5BT	0.898630136986301	1	2.31644	3.02235	2.98073	2.17433	5.29153	1.79056	2.06609	0.31931	2.91651	1.43182917593607	high
TCGA-BL-A3JM	0.561643835616438	1	0.852079	2.39298	1.54141	3.71983	2.17527	6.54874	3.04417	0.0775726	4.91638	5.94579677433186	high
TCGA-CU-A72E	1.13150684931507	1	0.268779	4.16965	1.1409	1.13578	1.63627	6.679	2.98767	0.915877	-0.38003	3.50822884212172	high
TCGA-GU-A762	0.635616438356164	1	3.84952	4.11222	2.55757	2.43116	4.54667	1.06705	3.07221	1.09236	-0.26554	0.732348067493007	low
TCGA-FD-A6TF	0.189041095890411	1	0.723704	6.60831	1.84925	2.5608	3.12531	3.14326	1.63207	1.12537	2.97523	9.96633456230456	high
TCGA-ZF-A9RL	7.40547945205479	0	0.430178	2.71233	1.95631	1.65215	1.59658	-0.489841	4.65543	2.53899	-0.299654	0.776308869934373	low
TCGA-E7-A678	2.18630136986301	0	0.456613	0.904063	1.03735	0.374218	5.71523	0.0863212	4.61739	5.89828	-0.67177	0.0597167465272629	low
TCGA-FD-A5C1	4.90958904109589	0	1.65021	3.17367	2.12835	1.70435	3.575	1.45123	2.41094	0.997257	-0.375879	1.04435870941994	high
TCGA-BT-A20X	0.687671232876712	1	0.444972	4.47095	1.32256	1.14005	2.40007	0.156066	1.36369	0.293245	0.283579	2.37055685454922	high
TCGA-DK-A3IU	1.93424657534247	1	3.36958	2.55786	2.6833	1.25378	4.47251	3.02281	3.48057	0.562795	4.5819	0.808717616772234	low
TCGA-UY-A78K	1.46849315068493	1	2.49163	3.77276	2.10475	0.639325	4.28415	0.655238	5.56266	-0.283664	2.52932	0.601223167812926	low
TCGA-BT-A20O	1.01369863013699	1	3.74927	3.01613	2.98288	3.35114	4.67855	6.2582	3.305	1.66584	2.81513	1.58664583615862	high
TCGA-FD-A43U	1.74246575342466	0	1.30894	1.86635	2.4321	1.58456	4.58871	1.91478	2.25285	2.25732	-0.139513	0.580956883850587	low
TCGA-XF-A9SV	1.06301369863014	1	0.33307	3.04031	0.938791	2.11676	2.20582	1.48941	2.72981	1.13392	0.353591	1.48308340081369	high
TCGA-GD-A6C6	0.183561643835616	0	0.00253673	-0.370066	1.13006	0.310122	4.32809	-0.354507	4.9865	3.87853	-0.482813	0.0760201578840445	low
TCGA-4Z-AA7W	2.3013698630137	0	2.9704	1.86311	2.19133	1.38768	4.41493	-0.0191043	3.19272	1.37026	-0.51677	0.253116129894785	low
TCGA-4Z-AA81	3.47945205479452	1	1.8799	4.63816	0.980634	0.668492	2.08259	-0.567856	4.78881	-0.0801858	-0.559093	0.746164759493767	low
TCGA-DK-A1AB	1.39178082191781	1	1.39638	5.08432	2.61604	1.73965	2.14277	2.21071	3.65888	0.734054	1.35512	3.69618688959789	high
TCGA-XF-A9T0	2.18904109589041	0	0.948215	2.12829	2.03102	0.731598	2.36348	1.23867	4.42519	1.84364	1.79435	0.667979598437034	low
TCGA-GC-A3RC	1.32602739726027	0	1.9698	2.61795	2.50234	1.28559	2.85204	-0.426868	1.99924	-0.454632	0.576842	1.10334757636889	high
TCGA-ZF-A9R2	1.75890410958904	0	-0.154442	3.69184	0.0596795	3.22059	0.628822	-0.502196	2.72165	3.23311	0.653877	1.68994991843013	high
TCGA-XF-AAMJ	4.57534246575342	1	0.356297	3.1481	2.63878	3.00152	2.62391	2.09633	3.83316	1.94804	0.318211	2.32653093022298	high
GSM814064	6.24383561643836	0	1.00657	4.52098	2.4599	2.15662	2.82305	1.71552	2.44626	0.402552	1.74857	3.95483713789596	high
GSM814066	5.44383561643836	0	0.952264	0.742002	1.5075	1.64654	2.49014	0.724172	4.24902	3.00944	0.723713	0.315245875000641	low
GSM814069	6.08493150684932	0	1.44565	0.482624	1.73435	4.82653	2.48507	0.468519	5.86776	2.08822	0.731227	0.525137041409262	low
GSM814070	2.1013698630137	0	1.69699	1.95169	2.14073	1.21627	3.45884	9.44983	2.46122	-1.09245	0.842544	2.51472519455084	high
GSM814076	1.47397260273973	1	-0.879025	3.06743	3.1442	2.64615	3.37996	1.75666	-0.0470346	1.63449	2.60677	6.86201761988874	high
GSM814084	5.48219178082192	0	0.213467	2.46765	0.463973	2.32226	2.14172	0.629348	4.60366	3.32432	-0.439323	0.507728989810354	low
GSM814086	5.62465753424657	0	0.927932	-0.159904	1.76121	3.36223	3.90836	1.54512	2.92687	3.49868	0.976273	0.375210093220635	low
GSM814087	6.73424657534247	1	-0.528095	1.18635	2.12557	1.39443	2.60047	0.0402801	1.60405	4.45266	0.211957	0.649695418785645	low
[truncated: 1,049 more rows]

## Sheet: Supplementary Table 8
Supplementary Table8: The tumor microenvironment (TME) was scored by the ESTIMATE method
[truncated: 715 more rows]

[truncated: 3 more sheets: Supplementary Table 9, Supplementary Table 10, Supplementary Table 11]
